# Supplementary material for: Single cell analysis of short-term dry eye induced changes in cornea immune cell populations
Source: Front Med (Lausanne). 2024 Mar 15;11:1362336. doi: 10.3389/fmed.2024.1362336 (PMC10978656; doi:10.3389/fmed.2024.1362336)
Supplement: Supplementary file 2 [file Table_2.XLSX]

## Sheet: Sheet1
res.0.6										res.0.5
cluster	reference_cell_type	reference_id	long_name	description	identity_score	index	z_score	percent_pos_correlation		cluster	reference_cell_type	reference_id	long_name	description	identity_score	index	z_score	percent_pos_correlation
0	Macrophage	MF.11cloSer.SI	Small Intestine Serosal Dendritic Cells	Phenotype markers: CD45+ MHCII+ CD11c-lo CD11b+ // Exclusion markers: PI CD3 B220 // Tissue: intestine // Age: 7 weeks // Gender: male // Genetic background: C57BL/6J // ImmGen release: v1	753.328	1	3.31095	95.2542		0	Macrophage	MF.11cloSer.SI	Small Intestine Serosal Dendritic Cells	Phenotype markers: CD45+ MHCII+ CD11c-lo CD11b+ // Exclusion markers: PI CD3 B220 // Tissue: intestine // Age: 7 weeks // Gender: male // Genetic background: C57BL/6J // ImmGen release: v1	805.56	1	3.33927	95.7997
0	Macrophage	MF.11c-11b+.Lu	Interstitial macrophages	Phenotype markers: MertK+ CD64+ CD11c- CD11b+ // Exclusion markers: NA // Tissue: Lung // Age: 6 weeks // Gender: male // Genetic background: C57Bl/6 // ImmGen release: v2	714.471	2	3.14017	87.6271		0	Macrophage	MF.11c-11b+.Lu	Interstitial macrophages	Phenotype markers: MertK+ CD64+ CD11c- CD11b+ // Exclusion markers: NA // Tissue: Lung // Age: 6 weeks // Gender: male // Genetic background: C57Bl/6 // ImmGen release: v2	798.088	2	3.3083	88.3683
0	Macrophage	MF.103-11b+.SI	Small Intestine Lamina Propria Cd103- Cd11b+ Dendritic Cells	Phenotype markers: CD45+ MHCII+ CD11c-hi CD11b+ CD103- F4/80+ // Exclusion markers: PI CD3 B220 // Tissue: intestine // Age: 7 weeks // Gender: male // Genetic background: C57BL/6J // ImmGen release: v1	705.696	3	3.1016	90.339		0	Macrophage	MF.103-11b+.SI	Small Intestine Lamina Propria Cd103- Cd11b+ Dendritic Cells	Phenotype markers: CD45+ MHCII+ CD11c-hi CD11b+ CD103- F4/80+ // Exclusion markers: PI CD3 B220 // Tissue: intestine // Age: 7 weeks // Gender: male // Genetic background: C57BL/6J // ImmGen release: v1	754.029	3	3.12566	90.7916
0	Macrophage	MF.103-11b+.Salm3.SI	Small Intestine Cd103-Cd11b+ Dendritic Cells Isolated From Mice Infected With Salmonella Typhimurium, Day 3 P/I	Phenotype markers: CD45+ MHCII+ Gr1- CD11c-hi CD11b+ CD103- F480+ // Exclusion markers: PI CD3 B220 // Tissue: small intestine // Age: 6 weeks // Gender: male // Genetic background: C57BL/6J // ImmGen release: v1	681.583	4	2.99562	91.6949		0	Macrophage	MF.103-11b+.Salm3.SI	Small Intestine Cd103-Cd11b+ Dendritic Cells Isolated From Mice Infected With Salmonella Typhimurium, Day 3 P/I	Phenotype markers: CD45+ MHCII+ Gr1- CD11c-hi CD11b+ CD103- F480+ // Exclusion markers: PI CD3 B220 // Tissue: small intestine // Age: 6 weeks // Gender: male // Genetic background: C57BL/6J // ImmGen release: v1	721.416	4	2.99047	92.2456
0	Macrophage	MF.11cloSer.Salm3.SI	Small Intestine Serosal Dendritic Cells Isolated From Mice Infected With Salmonella Typhimurium, Day 3 P/I	Phenotype markers: CD45+ MHCII+ Gr1- CD11c-lo CD11b+ // Exclusion markers: PI CD3 B220 // Tissue: small intestine // Age: 6 weeks // Gender: male // Genetic background: C57BL/6J // ImmGen release: v1	680.601	5	2.99131	93.2203		0	Macrophage	MF.AT.v2	Adipose Tissue Macrophage	Phenotype markers: CD45+ CD64+ Mertk+ // Exclusion markers: B220 SiglecF // Tissue: Fat (Visceral) // Age: 45 Days // Gender: NA // Genetic background: C57BL/6J // ImmGen release: v2	710.055	5	2.94337	87.5606
1	T cell	CD4TESTCJ	Splenic CD4+ T cells	Phenotype markers: 4+8-B220- // Exclusion markers: NA // Tissue: spleen // Age: 6 weeks // Gender: male // Genetic background: 4+ 8- B220- // ImmGen release: v1	521.492	6	1.80133	92.7577		1	Macrophage	MF.11c-11b+.Lu	Interstitial macrophages	Phenotype markers: MertK+ CD64+ CD11c- CD11b+ // Exclusion markers: NA // Tissue: Lung // Age: 6 weeks // Gender: male // Genetic background: C57Bl/6 // ImmGen release: v2	1178.86	6	3.86118	82.8447
1	T cell	CD8.1h.LN	Naive CD8+ T cells 1 hour after in vitro aCD3-aCD28 stimulation	Phenotype markers: CD8+ CD4- TCR+ CD25- CD62Lhi CD44 Lo // Exclusion markers: CD11c/19/25/49b/Gr1/Ter119- // Tissue: Lymph Node // Age: 6 Weeks OLD // Gender: NA // Genetic background: C57BL/6 // ImmGen release: v2	519.877	7	1.79576	81.4763		1	Macrophage	MF.AT.v2	Adipose Tissue Macrophage	Phenotype markers: CD45+ CD64+ Mertk+ // Exclusion markers: B220 SiglecF // Tissue: Fat (Visceral) // Age: 45 Days // Gender: NA // Genetic background: C57BL/6J // ImmGen release: v2	1083.01	7	3.54723	82.0847
1	T cell	CD8.CTR.LN	Naive CD8+ T cells unstimulated control	Phenotype markers: CD8+ CD4- TCR+ CD25- CD62Lhi CD44 Lo // Exclusion markers: CD11c/19/25/49b/Gr1/Ter119- // Tissue: Lymph Node // Age: 6 Weeks OLD // Gender: NA // Genetic background: C57BL/6 // ImmGen release: v2	490.034	8	1.69267	81.337		1	Macrophage	MF.11cloSer.SI	Small Intestine Serosal Dendritic Cells	Phenotype markers: CD45+ MHCII+ CD11c-lo CD11b+ // Exclusion markers: PI CD3 B220 // Tissue: intestine // Age: 7 weeks // Gender: male // Genetic background: C57BL/6J // ImmGen release: v1	1043.65	8	3.41832	89.3594
1	T cell	CD8.96h.LN	Naive CD8+ T cells 96 hours after in vitro aCD3-aCD28 stimulation	Phenotype markers: CD8+ CD4- TCR+ CD25- CD62Lhi CD44 Lo // Exclusion markers: CD11c/19/25/49b/Gr1/Ter119- // Tissue: Lymph Node // Age: 6 Weeks OLD // Gender: NA // Genetic background: C57BL/6 // ImmGen release: v2	488.811	9	1.68845	78.1337		1	Macrophage	MF.103-11b+.SI	Small Intestine Lamina Propria Cd103- Cd11b+ Dendritic Cells	Phenotype markers: CD45+ MHCII+ CD11c-hi CD11b+ CD103- F4/80+ // Exclusion markers: PI CD3 B220 // Tissue: intestine // Age: 7 weeks // Gender: male // Genetic background: C57BL/6J // ImmGen release: v1	898.372	9	2.94249	83.7134
1	T cell	CD4.96h.LN	Naive CD4+ T cells 96 hours after in vitro aCD3-aCD28 stimulation	Phenotype markers: CD4+ CD8- TCR+ CD25- CD62Lhi CD44 Lo // Exclusion markers: CD11c/19/25/49b/Gr1/Ter119- // Tissue: Lymph Node // Age: 6 Weeks OLD // Gender: NA // Genetic background: C57BL/6 // ImmGen release: v2	483.643	10	1.6706	80.5014		1	Macrophage	MF.103-11b+.Salm3.SI	Small Intestine Cd103-Cd11b+ Dendritic Cells Isolated From Mice Infected With Salmonella Typhimurium, Day 3 P/I	Phenotype markers: CD45+ MHCII+ Gr1- CD11c-hi CD11b+ CD103- F480+ // Exclusion markers: PI CD3 B220 // Tissue: small intestine // Age: 6 weeks // Gender: male // Genetic background: C57BL/6J // ImmGen release: v1	854.847	10	2.79993	82.3018
2	Macrophage	MF.103-11b+.SI	Small Intestine Lamina Propria Cd103- Cd11b+ Dendritic Cells	Phenotype markers: CD45+ MHCII+ CD11c-hi CD11b+ CD103- F4/80+ // Exclusion markers: PI CD3 B220 // Tissue: intestine // Age: 7 weeks // Gender: male // Genetic background: C57BL/6J // ImmGen release: v1	713.316	11	3.7061	88.4112		2	T cell	CD4TESTCJ	Splenic CD4+ T cells	Phenotype markers: 4+8-B220- // Exclusion markers: NA // Tissue: spleen // Age: 6 weeks // Gender: male // Genetic background: 4+ 8- B220- // ImmGen release: v1	519.666	11	1.80136	92.7069
2	Macrophage	MF.103-11b+.Salm3.SI	Small Intestine Cd103-Cd11b+ Dendritic Cells Isolated From Mice Infected With Salmonella Typhimurium, Day 3 P/I	Phenotype markers: CD45+ MHCII+ Gr1- CD11c-hi CD11b+ CD103- F480+ // Exclusion markers: PI CD3 B220 // Tissue: small intestine // Age: 6 weeks // Gender: male // Genetic background: C57BL/6J // ImmGen release: v1	674.814	12	3.50606	88.4112		2	T cell	CD8.1h.LN	Naive CD8+ T cells 1 hour after in vitro aCD3-aCD28 stimulation	Phenotype markers: CD8+ CD4- TCR+ CD25- CD62Lhi CD44 Lo // Exclusion markers: CD11c/19/25/49b/Gr1/Ter119- // Tissue: Lymph Node // Age: 6 Weeks OLD // Gender: NA // Genetic background: C57BL/6 // ImmGen release: v2	519.08	12	1.79933	81.7672
2	Macrophage	MF.11cloSer.Salm3.SI	Small Intestine Serosal Dendritic Cells Isolated From Mice Infected With Salmonella Typhimurium, Day 3 P/I	Phenotype markers: CD45+ MHCII+ Gr1- CD11c-lo CD11b+ // Exclusion markers: PI CD3 B220 // Tissue: small intestine // Age: 6 weeks // Gender: male // Genetic background: C57BL/6J // ImmGen release: v1	655.243	13	3.40437	88.5981		2	T cell	CD8.CTR.LN	Naive CD8+ T cells unstimulated control	Phenotype markers: CD8+ CD4- TCR+ CD25- CD62Lhi CD44 Lo // Exclusion markers: CD11c/19/25/49b/Gr1/Ter119- // Tissue: Lymph Node // Age: 6 Weeks OLD // Gender: NA // Genetic background: C57BL/6 // ImmGen release: v2	488.413	13	1.69303	81.2062
2	Macrophage	MF.11cloSer.SI	Small Intestine Serosal Dendritic Cells	Phenotype markers: CD45+ MHCII+ CD11c-lo CD11b+ // Exclusion markers: PI CD3 B220 // Tissue: intestine // Age: 7 weeks // Gender: male // Genetic background: C57BL/6J // ImmGen release: v1	638.012	14	3.31485	88.785		2	T cell	CD8.96h.LN	Naive CD8+ T cells 96 hours after in vitro aCD3-aCD28 stimulation	Phenotype markers: CD8+ CD4- TCR+ CD25- CD62Lhi CD44 Lo // Exclusion markers: CD11c/19/25/49b/Gr1/Ter119- // Tissue: Lymph Node // Age: 6 Weeks OLD // Gender: NA // Genetic background: C57BL/6 // ImmGen release: v2	487.237	14	1.68895	78.1206
2	Macrophage	MF.103-11b+.Lu	Lung Cd11b+24- Dendritic Cells	Phenotype markers: MHCII+ CD11c+ CD103- CD11b+ CD24- // Exclusion markers: SiglecF CD3 DX5 B220 // Tissue: lung // Age: 8 weeks // Gender: male // Genetic background: C57BL/6J // ImmGen release: v1	583.909	15	3.03375	81.1215		2	T cell	CD4.96h.LN	Naive CD4+ T cells 96 hours after in vitro aCD3-aCD28 stimulation	Phenotype markers: CD4+ CD8- TCR+ CD25- CD62Lhi CD44 Lo // Exclusion markers: CD11c/19/25/49b/Gr1/Ter119- // Tissue: Lymph Node // Age: 6 Weeks OLD // Gender: NA // Genetic background: C57BL/6 // ImmGen release: v2	481.438	15	1.66885	80.3647
3	DC	DC.103-11b+24+.Lu	Lung Cd11b+24+ Dendritic Cells	Phenotype markers: MHCII+ CD11c+ CD103- CD11b+ CD24+ // Exclusion markers: SiglecF CD3 DX5 B220 // Tissue: lung // Age: 8 weeks // Gender: male // Genetic background: C57BL/6J // ImmGen release: v1	488.128	16	3.92699	89.1837		3	Macrophage	MF.103-11b+.SI	Small Intestine Lamina Propria Cd103- Cd11b+ Dendritic Cells	Phenotype markers: CD45+ MHCII+ CD11c-hi CD11b+ CD103- F4/80+ // Exclusion markers: PI CD3 B220 // Tissue: intestine // Age: 7 weeks // Gender: male // Genetic background: C57BL/6J // ImmGen release: v1	714.996	16	3.70717	88.0819
3	DC	DC.11b-.AT.v2	Adipose Tissue CD11b- Dendritic Cells	Phenotype markers: CD45+ MHCIIhi CD11c+ // Exclusion markers: B220 SiglecF CD64 Mertk // Tissue: Fat (Visceral) // Age: 45 Days // Gender: NA // Genetic background: C57BL/6J // ImmGen release: v2	406.199	17	3.26787	80.4082		3	Macrophage	MF.103-11b+.Salm3.SI	Small Intestine Cd103-Cd11b+ Dendritic Cells Isolated From Mice Infected With Salmonella Typhimurium, Day 3 P/I	Phenotype markers: CD45+ MHCII+ Gr1- CD11c-hi CD11b+ CD103- F480+ // Exclusion markers: PI CD3 B220 // Tissue: small intestine // Age: 6 weeks // Gender: male // Genetic background: C57BL/6J // ImmGen release: v1	676.348	17	3.50679	88.0819
3	DC	DC.8-.Th	Thymus Double Negative Dendritic Cell	Phenotype markers: CD11b-FITC CD4-PE MHCII-APC CD11c-eFluor780 CD8-eFluor450 // Exclusion markers: Streptavidin-PECy7, propidium iodide // Tissue: thymus // Age: 6 weeks // Gender: male // Genetic background: C57BL/6J // ImmGen release: v1	363.366	18	2.92328	88.3673		3	Macrophage	MF.11cloSer.Salm3.SI	Small Intestine Serosal Dendritic Cells Isolated From Mice Infected With Salmonella Typhimurium, Day 3 P/I	Phenotype markers: CD45+ MHCII+ Gr1- CD11c-lo CD11b+ // Exclusion markers: PI CD3 B220 // Tissue: small intestine // Age: 6 weeks // Gender: male // Genetic background: C57BL/6J // ImmGen release: v1	656.687	18	3.40485	88.4544
3	DC	DC.103+11b-.Lu	Lung CD103+ Dendritic Cells	Phenotype markers: CD11chi CD11b low CD103+ MHCII+ SiglecF- // Exclusion markers: Positive CD11c selection // Tissue: lung // Age: 6 weeks // Gender: male // Genetic background: C57BL/6J // ImmGen release: v1	357.837	19	2.8788	85.9184		3	Macrophage	MF.11cloSer.SI	Small Intestine Serosal Dendritic Cells	Phenotype markers: CD45+ MHCII+ CD11c-lo CD11b+ // Exclusion markers: PI CD3 B220 // Tissue: intestine // Age: 7 weeks // Gender: male // Genetic background: C57BL/6J // ImmGen release: v1	639.581	19	3.31616	88.4544
3	DC	DC.8+.Th	Thymus CD8 Dendritic Cell	Phenotype markers: CD11b-FITC CD4-PE MHCII-APC CD11c-eFluor780 CD8-eFluor450 // Exclusion markers: Streptavidin-PECy7, propidium iodide // Tissue: thymus // Age: 6 weeks // Gender: male // Genetic background: C57BL/6J // ImmGen release: v1	341.283	20	2.74562	88.9796		3	Macrophage	MF.103-11b+.Lu	Lung Cd11b+24- Dendritic Cells	Phenotype markers: MHCII+ CD11c+ CD103- CD11b+ CD24- // Exclusion markers: SiglecF CD3 DX5 B220 // Tissue: lung // Age: 8 weeks // Gender: male // Genetic background: C57BL/6J // ImmGen release: v1	584.93	20	3.0328	81.0056
4	Macrophage	MF.11c-11b+.Lu	Interstitial macrophages	Phenotype markers: MertK+ CD64+ CD11c- CD11b+ // Exclusion markers: NA // Tissue: Lung // Age: 6 weeks // Gender: male // Genetic background: C57Bl/6 // ImmGen release: v2	649.723	21	3.67604	84.7426		4	DC	DC.103-11b+24+.Lu	Lung Cd11b+24+ Dendritic Cells	Phenotype markers: MHCII+ CD11c+ CD103- CD11b+ CD24+ // Exclusion markers: SiglecF CD3 DX5 B220 // Tissue: lung // Age: 8 weeks // Gender: male // Genetic background: C57BL/6J // ImmGen release: v1	487.753	21	3.92307	89.3661
4	Macrophage	MF.11cloSer.SI	Small Intestine Serosal Dendritic Cells	Phenotype markers: CD45+ MHCII+ CD11c-lo CD11b+ // Exclusion markers: PI CD3 B220 // Tissue: intestine // Age: 7 weeks // Gender: male // Genetic background: C57BL/6J // ImmGen release: v1	606.024	22	3.42879	92.0956		4	DC	DC.11b-.AT.v2	Adipose Tissue CD11b- Dendritic Cells	Phenotype markers: CD45+ MHCIIhi CD11c+ // Exclusion markers: B220 SiglecF CD64 Mertk // Tissue: Fat (Visceral) // Age: 45 Days // Gender: NA // Genetic background: C57BL/6J // ImmGen release: v2	405.499	22	3.26149	80.5726
4	Macrophage	MF.AT.v2	Adipose Tissue Macrophage	Phenotype markers: CD45+ CD64+ Mertk+ // Exclusion markers: B220 SiglecF // Tissue: Fat (Visceral) // Age: 45 Days // Gender: NA // Genetic background: C57BL/6J // ImmGen release: v2	570.694	23	3.2289	84.1912		4	DC	DC.8-.Th	Thymus Double Negative Dendritic Cell	Phenotype markers: CD11b-FITC CD4-PE MHCII-APC CD11c-eFluor780 CD8-eFluor450 // Exclusion markers: Streptavidin-PECy7, propidium iodide // Tissue: thymus // Age: 6 weeks // Gender: male // Genetic background: C57BL/6J // ImmGen release: v1	363.245	23	2.92163	88.5481
4	Macrophage	MF.103-11b+.SI	Small Intestine Lamina Propria Cd103- Cd11b+ Dendritic Cells	Phenotype markers: CD45+ MHCII+ CD11c-hi CD11b+ CD103- F4/80+ // Exclusion markers: PI CD3 B220 // Tissue: intestine // Age: 7 weeks // Gender: male // Genetic background: C57BL/6J // ImmGen release: v1	554.839	24	3.1392	85.4779		4	DC	DC.103+11b-.Lu	Lung CD103+ Dendritic Cells	Phenotype markers: CD11chi CD11b low CD103+ MHCII+ SiglecF- // Exclusion markers: Positive CD11c selection // Tissue: lung // Age: 6 weeks // Gender: male // Genetic background: C57BL/6J // ImmGen release: v1	357.854	24	2.87827	85.8896
4	Macrophage	MF.480hi.LV.Naive	F480hi Liver macrophage	Phenotype markers: PI- CD45+ CD64+ Mertk+ F480hi // Exclusion markers: NA // Tissue: Liver // Age: 6 Weeks Old // Gender: NA // Genetic background: C57BL/6 // ImmGen release: v2	521.05	25	2.94802	83.0882		4	DC	DC.8+.Th	Thymus CD8 Dendritic Cell	Phenotype markers: CD11b-FITC CD4-PE MHCII-APC CD11c-eFluor780 CD8-eFluor450 // Exclusion markers: Streptavidin-PECy7, propidium iodide // Tissue: thymus // Age: 6 weeks // Gender: male // Genetic background: C57BL/6J // ImmGen release: v1	341.122	25	2.7437	89.1616
5	Macrophage	MF.11c-11b+.Lu	Interstitial macrophages	Phenotype markers: MertK+ CD64+ CD11c- CD11b+ // Exclusion markers: NA // Tissue: Lung // Age: 6 weeks // Gender: male // Genetic background: C57Bl/6 // ImmGen release: v2	986.897	26	3.59583	80.6177		5	Stromal	Fi.Sk	Skin Fibroblast	Phenotype markers: gp38+ CD140a+ // Exclusion markers: CD45- CD31- TER119- // Tissue: Skin // Age: 6 weeks // Gender: male // Genetic background: C57BL/6J // ImmGen release: v1	2383.77	26	5.06226	82.1979
5	Macrophage	MF.11cloSer.SI	Small Intestine Serosal Dendritic Cells	Phenotype markers: CD45+ MHCII+ CD11c-lo CD11b+ // Exclusion markers: PI CD3 B220 // Tissue: intestine // Age: 7 weeks // Gender: male // Genetic background: C57BL/6J // ImmGen release: v1	969.298	27	3.53171	87.9659		5	Stromal	Fi.MTS15+.Th	Thymic Fibroblasts, Mts 15+	Phenotype markers: CD45- PDGFRa+ MTS15+ // Exclusion markers: NA // Tissue: thymus // Age: 6 weeks // Gender: male // Genetic background: C57BL/6J // ImmGen release: v1	2000.16	27	4.2476	71.0154
5	Macrophage	MF.AT.v2	Adipose Tissue Macrophage	Phenotype markers: CD45+ CD64+ Mertk+ // Exclusion markers: B220 SiglecF // Tissue: Fat (Visceral) // Age: 45 Days // Gender: NA // Genetic background: C57BL/6J // ImmGen release: v2	893.4	28	3.25517	79.3397		5	Stromal	FRC.SLN.v2	Subcutaneous lymph node fibroblastic reticular cells (stromal)	Phenotype markers: gp38+ CD140a+ // Exclusion markers: CD31- TER119- CD45- // Tissue: Lymph Node (Subcutaneous) // Age: 6 Weeks // Gender: NA // Genetic background: C57BL/6J // ImmGen release: v2	1976.02	28	4.19634	76.671
5	Macrophage	MF.103-11b+.SI	Small Intestine Lamina Propria Cd103- Cd11b+ Dendritic Cells	Phenotype markers: CD45+ MHCII+ CD11c-hi CD11b+ CD103- F4/80+ // Exclusion markers: PI CD3 B220 // Tissue: intestine // Age: 7 weeks // Gender: male // Genetic background: C57BL/6J // ImmGen release: v1	861.8	29	3.14003	82.4281		5	Stromal	FRC.SLN	Cutaneous Lymph Node Fibroblastic Reticular Cell	Phenotype markers: gp38+ CD31- CD140a+ // Exclusion markers: CD45 TER119 // Tissue: cutaneous LN // Age: 6 weeks // Gender: male // Genetic background: C57BL/6J // ImmGen release: v1	1933.96	29	4.10702	81.1697
5	Macrophage	MF.103-11b+.Salm3.SI	Small Intestine Cd103-Cd11b+ Dendritic Cells Isolated From Mice Infected With Salmonella Typhimurium, Day 3 P/I	Phenotype markers: CD45+ MHCII+ Gr1- CD11c-hi CD11b+ CD103- F480+ // Exclusion markers: PI CD3 B220 // Tissue: small intestine // Age: 6 weeks // Gender: male // Genetic background: C57BL/6J // ImmGen release: v1	787.824	30	2.87049	80.7242		5	Stromal	FRC.Cad11.WT.v2	Subcutaneous lymph node fibroblastic reticular cells (stromal)	Phenotype markers: gp38+ CD140a+ // Exclusion markers: CD45- Ter119- CD31- // Tissue: Lymph Node (Subcutaneous) // Age: 6 Weeks // Gender: NA // Genetic background: C57BL/6J 129SJL Cadherin 11 WT // ImmGen release: v2	1897.54	30	4.02968	70.6298
6	Granulocyte	GN.Thio.PC	Neutrophils, Thioglycolate	Phenotype markers: CD11b+ Ly6-G+ // Exclusion markers: NA // Tissue: Peritoneal Cavity // Age: 6 weeks // Gender: male // Genetic background: C57BL/6J // ImmGen release: v1	1680.44	31	4.78168	93.4394		6	Granulocyte	GN.Thio.PC	Neutrophils, Thioglycolate	Phenotype markers: CD11b+ Ly6-G+ // Exclusion markers: NA // Tissue: Peritoneal Cavity // Age: 6 weeks // Gender: male // Genetic background: C57BL/6J // ImmGen release: v1	1680.44	31	4.78168	93.4394
6	Granulocyte	GN.Arth.SynF	Neutrophils, Synovial Fluid	Phenotype markers: CD11b+ Ly6-G+ // Exclusion markers: NA // Tissue: Synovial Fluid // Age: 6 weeks // Gender: male // Genetic background: C57BL/6J // ImmGen release: v1	1643.58	32	4.67678	91.6501		6	Granulocyte	GN.Arth.SynF	Neutrophils, Synovial Fluid	Phenotype markers: CD11b+ Ly6-G+ // Exclusion markers: NA // Tissue: Synovial Fluid // Age: 6 weeks // Gender: male // Genetic background: C57BL/6J // ImmGen release: v1	1643.58	32	4.67678	91.6501
6	Granulocyte	GN.Bl.v2	Blood Neutrophils	Phenotype markers: SSChi Ly6Ghi // Exclusion markers: B220, CD4 // Tissue: Blood // Age: 7 Weeks // Gender: NA // Genetic background: C57Bl/6J // ImmGen release: v2	1558.35	33	4.43426	90.0596		6	Granulocyte	GN.Bl.v2	Blood Neutrophils	Phenotype markers: SSChi Ly6Ghi // Exclusion markers: B220, CD4 // Tissue: Blood // Age: 7 Weeks // Gender: NA // Genetic background: C57Bl/6J // ImmGen release: v2	1558.35	33	4.43426	90.0596
6	Granulocyte	GN.UrAc.PC	Neutrophils, Uric Acid	Phenotype markers: CD11b+ Ly6-G+ // Exclusion markers: NA // Tissue: Peritoneal Cavity // Age: 6 weeks // Gender: male // Genetic background: C57BL/6J // ImmGen release: v1	1535.89	34	4.37035	89.662		6	Granulocyte	GN.UrAc.PC	Neutrophils, Uric Acid	Phenotype markers: CD11b+ Ly6-G+ // Exclusion markers: NA // Tissue: Peritoneal Cavity // Age: 6 weeks // Gender: male // Genetic background: C57BL/6J // ImmGen release: v1	1535.89	34	4.37035	89.662
6	Granulocyte	GN.Bl	Neutrophils from Blood	Phenotype markers: CD11b+ Ly6-G+ // Exclusion markers: NA // Tissue: blood // Age: 6 weeks // Gender: male // Genetic background: C57BL/6J // ImmGen release: v1	1454.97	35	4.14009	88.2704		6	Granulocyte	GN.Bl	Neutrophils from Blood	Phenotype markers: CD11b+ Ly6-G+ // Exclusion markers: NA // Tissue: blood // Age: 6 weeks // Gender: male // Genetic background: C57BL/6J // ImmGen release: v1	1454.97	35	4.14009	88.2704
7	Monocyte	Mo.Lu	Lung monocytes	Phenotype markers: MertK- CD11cint/lo CD11b+ CD64+ Ly6C+ MHCII+ // Exclusion markers: NA // Tissue: Lung // Age: 6 Weeks // Gender: NA // Genetic background: C57BL/6 // ImmGen release: v2	881.224	36	3.44596	91.2742		7	Monocyte	Mo.Lu	Lung monocytes	Phenotype markers: MertK- CD11cint/lo CD11b+ CD64+ Ly6C+ MHCII+ // Exclusion markers: NA // Tissue: Lung // Age: 6 Weeks // Gender: NA // Genetic background: C57BL/6 // ImmGen release: v2	881.224	36	3.44596	91.2742
7	Monocyte	Mo.6+2+.BL	Blood Ly6C+MHCII+ monocytes	Phenotype markers: CD115+ Ly6C+ MHCII+ // Exclusion markers: B220, CD3, Nk1.1, Ly6G // Tissue: Blood // Age: 6 weeks // Gender: male // Genetic background: C57BL/6 // ImmGen release: v2	826.319	37	3.23126	88.7812		7	Monocyte	Mo.6+2+.BL	Blood Ly6C+MHCII+ monocytes	Phenotype markers: CD115+ Ly6C+ MHCII+ // Exclusion markers: B220, CD3, Nk1.1, Ly6G // Tissue: Blood // Age: 6 weeks // Gender: male // Genetic background: C57BL/6 // ImmGen release: v2	826.319	37	3.23126	88.7812
7	Monocyte	Mo.6C-IIint.Bl	Nonclassical Monocytes, MHCIIint	Phenotype markers: CD115+ B220- CD43- Ly6C- MHCIIint // Exclusion markers: B220 // Tissue: blood // Age: 6 weeks // Gender: male // Genetic background: C57BL/6J // ImmGen release: v1	820.354	38	3.20793	90.0277		7	Monocyte	Mo.6C-IIint.Bl	Nonclassical Monocytes, MHCIIint	Phenotype markers: CD115+ B220- CD43- Ly6C- MHCIIint // Exclusion markers: B220 // Tissue: blood // Age: 6 weeks // Gender: male // Genetic background: C57BL/6J // ImmGen release: v1	820.354	38	3.20793	90.0277
7	Monocyte	Mo.6+2+.SLN	Skin-draining LN monocytes	Phenotype markers: CD11b+ CD64+ Ly6C+ MHCII+ CD11cint/lo // Exclusion markers: B220, CD3, Nk1.1 // Tissue: Lymph Node (Skin-Draining) // Age: 6 weeks // Gender: male // Genetic background: C57BL/6 // ImmGen release: v2	786.506	39	3.07557	85.5956		7	Monocyte	Mo.6+2+.SLN	Skin-draining LN monocytes	Phenotype markers: CD11b+ CD64+ Ly6C+ MHCII+ CD11cint/lo // Exclusion markers: B220, CD3, Nk1.1 // Tissue: Lymph Node (Skin-Draining) // Age: 6 weeks // Gender: male // Genetic background: C57BL/6 // ImmGen release: v2	786.506	39	3.07557	85.5956
7	Monocyte	Mo.6+2+.MLN	Mesenteric LN monocytes	Phenotype markers: CD11b+ Ly6C+ MHCII+ CD64+ CD11cint/lo // Exclusion markers: B220, CD3, Nk1.1 // Tissue: Lymph Node (Mesenteric) // Age: 6 weeks // Gender: male // Genetic background: C57BL/6 // ImmGen release: v2	782	40	3.05796	84.2105		7	Monocyte	Mo.6+2+.MLN	Mesenteric LN monocytes	Phenotype markers: CD11b+ Ly6C+ MHCII+ CD64+ CD11cint/lo // Exclusion markers: B220, CD3, Nk1.1 // Tissue: Lymph Node (Mesenteric) // Age: 6 weeks // Gender: male // Genetic background: C57BL/6 // ImmGen release: v2	782	40	3.05796	84.2105
8	B cell	B.Fo.Sp	Spleen Follicular B cells	Phenotype markers: IgD+ IgM+ CD45R+ CD24+ CD19+ AA4.1- CD23+ // Exclusion markers: CD3 Ly6c Ter119 Gr-1 Mac1 // Tissue: spleen // Age: 7 weeks // Gender: male // Genetic background: C57BL/6J // ImmGen release: v1	736.656	41	3.47815	82.2873		8	B cell	B.Fo.Sp	Spleen Follicular B cells	Phenotype markers: IgD+ IgM+ CD45R+ CD24+ CD19+ AA4.1- CD23+ // Exclusion markers: CD3 Ly6c Ter119 Gr-1 Mac1 // Tissue: spleen // Age: 7 weeks // Gender: male // Genetic background: C57BL/6J // ImmGen release: v1	738.535	41	3.4829	82.5662
8	B cell	CD19Control	Splenic CD19+ B cells	Phenotype markers: 19+ 4- 8- // Exclusion markers: NA // Tissue: spleen // Age: 6 weeks // Gender: male // Genetic background: C57BL/6J // ImmGen release: v1	727.325	42	3.43409	81.4505		8	B cell	CD19Control	Splenic CD19+ B cells	Phenotype markers: 19+ 4- 8- // Exclusion markers: NA // Tissue: spleen // Age: 6 weeks // Gender: male // Genetic background: C57BL/6J // ImmGen release: v1	728.841	42	3.43719	81.59
8	B cell	B.T3.Sp	T3 (Transitional)	Phenotype markers: IgD+ IgM+ CD45R+ CD24+ CD19+ AA4.1+ CD23+ // Exclusion markers: CD3 Ly6c Ter119 Gr-1 Mac1 // Tissue: spleen // Age: 7 weeks // Gender: male // Genetic background: C57BL/6J // ImmGen release: v1	709.781	43	3.35126	78.2427		8	B cell	B.T3.Sp	T3 (Transitional)	Phenotype markers: IgD+ IgM+ CD45R+ CD24+ CD19+ AA4.1+ CD23+ // Exclusion markers: CD3 Ly6c Ter119 Gr-1 Mac1 // Tissue: spleen // Age: 7 weeks // Gender: male // Genetic background: C57BL/6J // ImmGen release: v1	711.575	43	3.35576	78.3821
8	B cell	B.Mem.Sp.v2	Spleen B cells	Phenotype markers: CD19+,CD24+,CD23+,Kappa+,Lambda+,AA4.1-,IgM-,IgD- // Exclusion markers: CD3, Ter119, Ly6c, CD11b, GR-1 // Tissue: Spleen // Age: 15 Weeks // Gender: NA // Genetic background: C57BL/6J // ImmGen release: v2	702.795	44	3.31828	78.6611		8	B cell	B.Mem.Sp.v2	Spleen B cells	Phenotype markers: CD19+,CD24+,CD23+,Kappa+,Lambda+,AA4.1-,IgM-,IgD- // Exclusion markers: CD3, Ter119, Ly6c, CD11b, GR-1 // Tissue: Spleen // Age: 15 Weeks // Gender: NA // Genetic background: C57BL/6J // ImmGen release: v2	703.849	44	3.31932	78.6611
8	B cell	B.T2.Sp	T2 (Transitional)	Phenotype markers: IgD+ IgM+ CD45R+ CD24+ CD19+ AA4.1+ CD23+ // Exclusion markers: CD3 Ly6c Ter119 Gr-1 Mac1 // Tissue: spleen // Age: 7 weeks // Gender: male // Genetic background: C57BL/6J // ImmGen release: v1	701.21	45	3.31079	75.8717		8	B cell	B.T2.Sp	T2 (Transitional)	Phenotype markers: IgD+ IgM+ CD45R+ CD24+ CD19+ AA4.1+ CD23+ // Exclusion markers: CD3 Ly6c Ter119 Gr-1 Mac1 // Tissue: spleen // Age: 7 weeks // Gender: male // Genetic background: C57BL/6J // ImmGen release: v1	702.942	45	3.31504	76.0112
9	NK cell	NK.CD127-.SI	Natural Killer Cells (small intestine)	Phenotype markers: CD45+ NKp46+ RORgt- CD127- NK1.1+ // Exclusion markers: CD3/CD19/7aad // Tissue: Small Intestine (Lamina Propria) // Age: 52 Days Old // Gender: NA // Genetic background: B6 RORgt-GFP // ImmGen release: v2	895.351	46	3.13859	75.5435		9	NK cell	NK.CD127-.SI	Natural Killer Cells (small intestine)	Phenotype markers: CD45+ NKp46+ RORgt- CD127- NK1.1+ // Exclusion markers: CD3/CD19/7aad // Tissue: Small Intestine (Lamina Propria) // Age: 52 Days Old // Gender: NA // Genetic background: B6 RORgt-GFP // ImmGen release: v2	895.351	46	3.13859	75.5435
9	ILC-1	ILC1.CD127+.SI	Innate Lymphoid Cells - Type 1 (small intestine)	Phenotype markers: CD45+ NKp46+ RORgt- CD127+ NK1.1+ // Exclusion markers: CD3/CD19/7aad // Tissue: Small Intestine (Lamina Propria) // Age: 52 Days Old // Gender: NA // Genetic background: B6 RORgt-GFP // ImmGen release: v2	824.914	47	2.89168	73.6413		9	ILC-1	ILC1.CD127+.SI	Innate Lymphoid Cells - Type 1 (small intestine)	Phenotype markers: CD45+ NKp46+ RORgt- CD127+ NK1.1+ // Exclusion markers: CD3/CD19/7aad // Tissue: Small Intestine (Lamina Propria) // Age: 52 Days Old // Gender: NA // Genetic background: B6 RORgt-GFP // ImmGen release: v2	824.914	47	2.89168	73.6413
9	NK cell	NK.MCMV7.Sp	Splenic Natural Killer Cells, Day 7 post-MCMV	Phenotype markers: NK1.1+ // Exclusion markers: CD3 CD4 CD5 CD8 CD19 Gr-1 Ter119 // Tissue: spleen // Age: 6 weeks // Gender: male // Genetic background: C57BL/6J // ImmGen release: v1	737.299	48	2.58455	79.3478		9	NK cell	NK.MCMV7.Sp	Splenic Natural Killer Cells, Day 7 post-MCMV	Phenotype markers: NK1.1+ // Exclusion markers: CD3 CD4 CD5 CD8 CD19 Gr-1 Ter119 // Tissue: spleen // Age: 6 weeks // Gender: male // Genetic background: C57BL/6J // ImmGen release: v1	737.299	48	2.58455	79.3478
9	NK cell	NK.49H+.Sp	Splenic NK Cells, Ly49H+ Subset	Phenotype markers: NK1.1+ Ly49H+ // Exclusion markers: dump, dead // Tissue: spleen // Age: 6 weeks // Gender: male // Genetic background: C57BL/6J // ImmGen release: v1	713.138	49	2.49986	77.3098		9	NK cell	NK.49H+.Sp	Splenic NK Cells, Ly49H+ Subset	Phenotype markers: NK1.1+ Ly49H+ // Exclusion markers: dump, dead // Tissue: spleen // Age: 6 weeks // Gender: male // Genetic background: C57BL/6J // ImmGen release: v1	713.138	49	2.49986	77.3098
9	NK cell	NK.CD127-.Sp	Natural Killer Cells (spleen)	Phenotype markers: CD45+ CD3- CD19- NKp46+ NK1.1+ CD127- // Exclusion markers: CD3, CD19, 7-AAD // Tissue: Spleen // Age: 10 Weeks Old // Gender: NA // Genetic background: C57BL/6 // ImmGen release: v2	694.744	50	2.43538	67.7989		9	NK cell	NK.CD127-.Sp	Natural Killer Cells (spleen)	Phenotype markers: CD45+ CD3- CD19- NKp46+ NK1.1+ CD127- // Exclusion markers: CD3, CD19, 7-AAD // Tissue: Spleen // Age: 10 Weeks Old // Gender: NA // Genetic background: C57BL/6 // ImmGen release: v2	694.744	50	2.43538	67.7989
10	Stromal	Fi.Sk	Skin Fibroblast	Phenotype markers: gp38+ CD140a+ // Exclusion markers: CD45- CD31- TER119- // Tissue: Skin // Age: 6 weeks // Gender: male // Genetic background: C57BL/6J // ImmGen release: v1	1954.65	51	5.0354	79.9013		10	Stromal	Fi.Sk	Skin Fibroblast	Phenotype markers: gp38+ CD140a+ // Exclusion markers: CD45- CD31- TER119- // Tissue: Skin // Age: 6 weeks // Gender: male // Genetic background: C57BL/6J // ImmGen release: v1	2021.95	51	4.50714	83.4489
10	Stromal	FRC.SLN.v2	Subcutaneous lymph node fibroblastic reticular cells (stromal)	Phenotype markers: gp38+ CD140a+ // Exclusion markers: CD31- TER119- CD45- // Tissue: Lymph Node (Subcutaneous) // Age: 6 Weeks // Gender: NA // Genetic background: C57BL/6J // ImmGen release: v2	1622.87	52	4.18071	75.952		10	Stromal	Fi.MTS15+.Th	Thymic Fibroblasts, Mts 15+	Phenotype markers: CD45- PDGFRa+ MTS15+ // Exclusion markers: NA // Tissue: thymus // Age: 6 weeks // Gender: male // Genetic background: C57BL/6J // ImmGen release: v1	1869.83	52	4.16804	78.4229
10	Stromal	FRC.SLN	Cutaneous Lymph Node Fibroblastic Reticular Cell	Phenotype markers: gp38+ CD31- CD140a+ // Exclusion markers: CD45 TER119 // Tissue: cutaneous LN // Age: 6 weeks // Gender: male // Genetic background: C57BL/6J // ImmGen release: v1	1602.57	53	4.12841	81.1707		10	Stromal	FRC.SLN.v2	Subcutaneous lymph node fibroblastic reticular cells (stromal)	Phenotype markers: gp38+ CD140a+ // Exclusion markers: CD31- TER119- CD45- // Tissue: Lymph Node (Subcutaneous) // Age: 6 Weeks // Gender: NA // Genetic background: C57BL/6J // ImmGen release: v2	1790.49	53	3.99119	78.9428
10	Stromal	FRC.MLN	Mesenteric Lymph Node Fibroblastic Reticular Cell	Phenotype markers: gp38+ CD31- CD140a+ // Exclusion markers: CD45 TER119 // Tissue: Mesenteric LN // Age: 6 days // Gender: male // Genetic background: C57BL/6J // ImmGen release: v1	1574.85	54	4.05699	81.3117		10	Stromal	FRC.SLN	Cutaneous Lymph Node Fibroblastic Reticular Cell	Phenotype markers: gp38+ CD31- CD140a+ // Exclusion markers: CD45 TER119 // Tissue: cutaneous LN // Age: 6 weeks // Gender: male // Genetic background: C57BL/6J // ImmGen release: v1	1788.64	54	3.98707	85.3553
10	Stromal	Fi.MTS15+.Th	Thymic Fibroblasts, Mts 15+	Phenotype markers: CD45- PDGFRa+ MTS15+ // Exclusion markers: NA // Tissue: thymus // Age: 6 weeks // Gender: male // Genetic background: C57BL/6J // ImmGen release: v1	1553.68	55	4.00246	65.0917		10	Stromal	FRC.Cad11.WT.v2	Subcutaneous lymph node fibroblastic reticular cells (stromal)	Phenotype markers: gp38+ CD140a+ // Exclusion markers: CD45- Ter119- CD31- // Tissue: Lymph Node (Subcutaneous) // Age: 6 Weeks // Gender: NA // Genetic background: C57BL/6J 129SJL Cadherin 11 WT // ImmGen release: v2	1776.01	55	3.9589	75.0433
11	Stromal	Fi.Sk	Skin Fibroblast	Phenotype markers: gp38+ CD140a+ // Exclusion markers: CD45- CD31- TER119- // Tissue: Skin // Age: 6 weeks // Gender: male // Genetic background: C57BL/6J // ImmGen release: v1	2294.02	56	4.97475	80.8671		11	Stromal	MEChi.GFP-.Adult	Thymic Medullary Epithelial Cells (WT) (stromal)	Phenotype markers: CD45- Ly51- MHCIIhi GFP- // Exclusion markers: CD45- Ly51- // Tissue: Thymic Medulla // Age: 5 Weeks Old // Gender: NA // Genetic background: C57BL/6 // ImmGen release: v2	1211.79	56	5.16315	73.5477
11	Stromal	Fi.MTS15+.Th	Thymic Fibroblasts, Mts 15+	Phenotype markers: CD45- PDGFRa+ MTS15+ // Exclusion markers: NA // Tissue: thymus // Age: 6 weeks // Gender: male // Genetic background: C57BL/6J // ImmGen release: v1	2035.25	57	4.4136	75.4335		11	Stromal	Ep.8wk.MEChi.Th	Thymus MHCII+Sca1- medullary epithelial cell	Phenotype markers: EpCAM+ Ly51+ MHCII+ Sca1+ // Exclusion markers: PI- CD45- // Tissue: Thymus // Age: 8 Weeks Old // Gender: NA // Genetic background: C57BL/6 // ImmGen release: v2	1071.63	57	4.56593	70.2282
11	Stromal	FRC.SLN.v2	Subcutaneous lymph node fibroblastic reticular cells (stromal)	Phenotype markers: gp38+ CD140a+ // Exclusion markers: CD31- TER119- CD45- // Tissue: Lymph Node (Subcutaneous) // Age: 6 Weeks // Gender: NA // Genetic background: C57BL/6J // ImmGen release: v2	1907.81	58	4.13723	74.8555		11	Stromal	Ep.5wk.MEC.Sca1+.Th	Thymus MHCIIlowSca1+ medullary epithelial cell	Phenotype markers: EpCAM+ Ly51+ MHCII+ Sca1+ // Exclusion markers: PI- CD45- // Tissue: Thymus // Age: 5 Weeks Old // Gender: NA // Genetic background: C57BL/6 // ImmGen release: v2	1059.42	58	4.51394	69.6058
11	Stromal	FRC.Cad11.WT.v2	Subcutaneous lymph node fibroblastic reticular cells (stromal)	Phenotype markers: gp38+ CD140a+ // Exclusion markers: CD45- Ter119- CD31- // Tissue: Lymph Node (Subcutaneous) // Age: 6 Weeks // Gender: NA // Genetic background: C57BL/6J 129SJL Cadherin 11 WT // ImmGen release: v2	1898.57	59	4.11719	72.1965		11	Stromal	Ep.5wk.MEChi.Th	Thymus MHCII+Sca1- medullary epithelial cell	Phenotype markers: EpCAM+ Ly51+ MHCII+ Sca1+ // Exclusion markers: PI- CD45- // Tissue: Thymus // Age: 5 Weeks Old // Gender: NA // Genetic background: C57BL/6 // ImmGen release: v2	1038.51	59	4.42482	71.0581
11	Stromal	FRC.SLN.CFA.d6.v2	Subcutaneous lymph node fibroblastic reticular cells (stromal) 6 days after CFA infection	Phenotype markers: gp38+ CD140a+ // Exclusion markers: TER119- CD45- CD31- // Tissue: Lymph Node (Subcutaneous) // Age: 6 Weeks // Gender: NA // Genetic background: C57BL/6J // ImmGen release: v2	1848.77	60	4.0092	72.0809		11	Stromal	Ep.8wk.MEClo.Th	Thymus MHCIIlowSca1- medullary epithelial cell	Phenotype markers: EpCAM+ Ly51+ MHCII+ Sca1+ // Exclusion markers: PI- CD45- // Tissue: Thymus // Age: 8 Weeks Old // Gender: NA // Genetic background: C57BL/6 // ImmGen release: v2	996.181	60	4.24448	69.3983
12	Macrophage	MF.11c-11b+.Lu	Interstitial macrophages	Phenotype markers: MertK+ CD64+ CD11c- CD11b+ // Exclusion markers: NA // Tissue: Lung // Age: 6 weeks // Gender: male // Genetic background: C57Bl/6 // ImmGen release: v2	1350.12	61	4.2205	85.4265		12	ILC-3	ILC3.NKp46+.Rorgthi.SI	Innate Lymphoid Cells - Type 3 (small intestine)	Phenotype markers: CD45+ NKp46+ RORgthi // Exclusion markers: CD3/CD19/7aad // Tissue: Small Intestine (Lamina Propria) // Age: 52 Days Old // Gender: NA // Genetic background: B6 RORgt-GFP // ImmGen release: v2	676.004	61	3.32486	70.7641
12	Macrophage	MF.AT.v2	Adipose Tissue Macrophage	Phenotype markers: CD45+ CD64+ Mertk+ // Exclusion markers: B220 SiglecF // Tissue: Fat (Visceral) // Age: 45 Days // Gender: NA // Genetic background: C57BL/6J // ImmGen release: v2	1272.92	62	3.97916	86.7299		12	ILC-1	ILC1.CD127+.SI	Innate Lymphoid Cells - Type 1 (small intestine)	Phenotype markers: CD45+ NKp46+ RORgt- CD127+ NK1.1+ // Exclusion markers: CD3/CD19/7aad // Tissue: Small Intestine (Lamina Propria) // Age: 52 Days Old // Gender: NA // Genetic background: B6 RORgt-GFP // ImmGen release: v2	669.567	62	3.2932	73.5327
12	Macrophage	MF.11cloSer.SI	Small Intestine Serosal Dendritic Cells	Phenotype markers: CD45+ MHCII+ CD11c-lo CD11b+ // Exclusion markers: PI CD3 B220 // Tissue: intestine // Age: 7 weeks // Gender: male // Genetic background: C57BL/6J // ImmGen release: v1	989.106	63	3.09196	89.0995		12	ILC-3	ILC3.NKp46-.4-.SI	Innate Lymphoid Cells - Type 3 (small intestine)	Phenotype markers: NKp46- CD4- // Exclusion markers: CD45+CD19-CD3-RORgt+ // Tissue: Small Intestine (Lamina Propria) // Age: 8 Weeks Old // Gender: NA // Genetic background: C57BL/6 // ImmGen release: v2	551.667	63	2.71333	68.2171
12	Macrophage	MF.F480hi.Gata6ko.PC	F4/80 high peritoneal macrophages from Gata6-/- mice	Phenotype markers: F4/80hi ICAM2hi CD11bhi // Exclusion markers: NA // Tissue: Peritoneal Cavity // Age: 9 // Gender: NA // Genetic background: mixed background // ImmGen release: v2	958.248	64	2.99549	81.1611		12	gd-T cell	Tgd.vg2+24alo.Th	Thymicvg2+, Mature	Phenotype markers: TCRd+ Vg2+ CD24lo // Exclusion markers: CD8- // Tissue: thymus // Age: 6 weeks // Gender: male // Genetic background: C57BL/6J // ImmGen release: v1	503.094	64	2.47442	70.0997
12	Macrophage	MF.Thio5.II+480int.PC	Peritoneal MF Thio-Elicited Day 5	Phenotype markers: CD115+ MHC II+ F480lo SiglecF- CD11c+ // Exclusion markers: NA // Tissue: Peritoneal Cavity // Age: 8 weeks // Gender: male // Genetic background: C57BL/6J // ImmGen release: v1	927.793	65	2.90029	79.2654		12	NK cell	NK.CD127-.SI	Natural Killer Cells (small intestine)	Phenotype markers: CD45+ NKp46+ RORgt- CD127- NK1.1+ // Exclusion markers: CD3/CD19/7aad // Tissue: Small Intestine (Lamina Propria) // Age: 52 Days Old // Gender: NA // Genetic background: B6 RORgt-GFP // ImmGen release: v2	489.903	65	2.40954	68.1063
13	Stromal	Fi.Sk	Skin Fibroblast	Phenotype markers: gp38+ CD140a+ // Exclusion markers: CD45- CD31- TER119- // Tissue: Skin // Age: 6 weeks // Gender: male // Genetic background: C57BL/6J // ImmGen release: v1	2118.19	66	4.66043	84.6026		13	DC	DC.8-.Th	Thymus Double Negative Dendritic Cell	Phenotype markers: CD11b-FITC CD4-PE MHCII-APC CD11c-eFluor780 CD8-eFluor450 // Exclusion markers: Streptavidin-PECy7, propidium iodide // Tissue: thymus // Age: 6 weeks // Gender: male // Genetic background: C57BL/6J // ImmGen release: v1	346.739	66	2.7809	90.9699
13	Stromal	Fi.MTS15+.Th	Thymic Fibroblasts, Mts 15+	Phenotype markers: CD45- PDGFRa+ MTS15+ // Exclusion markers: NA // Tissue: thymus // Age: 6 weeks // Gender: male // Genetic background: C57BL/6J // ImmGen release: v1	1916.94	67	4.21764	77.7318		13	DC	DC.8+.Th	Thymus CD8 Dendritic Cell	Phenotype markers: CD11b-FITC CD4-PE MHCII-APC CD11c-eFluor780 CD8-eFluor450 // Exclusion markers: Streptavidin-PECy7, propidium iodide // Tissue: thymus // Age: 6 weeks // Gender: male // Genetic background: C57BL/6J // ImmGen release: v1	336.713	67	2.70049	91.3043
13	Stromal	FRC.SLN.v2	Subcutaneous lymph node fibroblastic reticular cells (stromal)	Phenotype markers: gp38+ CD140a+ // Exclusion markers: CD31- TER119- CD45- // Tissue: Lymph Node (Subcutaneous) // Age: 6 Weeks // Gender: NA // Genetic background: C57BL/6J // ImmGen release: v2	1840.13	68	4.04864	78.9735		13	Stem-Progenitor	SC.CDP.BM	Common DC Precursors (CDP)	Phenotype markers: Sca1- Flt3+ MCSFR+ cKitlo // Exclusion markers: CD11b TER119 Ly6G CD3e CD45R // Tissue: Bone marrow // Age: 6 weeks // Gender: male // Genetic background: C57BL/6J // ImmGen release: v1	329.462	68	2.64233	86.9565
13	Stromal	FRC.SLN	Cutaneous Lymph Node Fibroblastic Reticular Cell	Phenotype markers: gp38+ CD31- CD140a+ // Exclusion markers: CD45 TER119 // Tissue: cutaneous LN // Age: 6 weeks // Gender: male // Genetic background: C57BL/6J // ImmGen release: v1	1832.73	69	4.03238	85.4305		13	DC	DC.11b-.AT.v2	Adipose Tissue CD11b- Dendritic Cells	Phenotype markers: CD45+ MHCIIhi CD11c+ // Exclusion markers: B220 SiglecF CD64 Mertk // Tissue: Fat (Visceral) // Age: 45 Days // Gender: NA // Genetic background: C57BL/6J // ImmGen release: v2	270.657	69	2.17071	71.9064
13	Stromal	FRC.Cad11.WT.v2	Subcutaneous lymph node fibroblastic reticular cells (stromal)	Phenotype markers: gp38+ CD140a+ // Exclusion markers: CD45- Ter119- CD31- // Tissue: Lymph Node (Subcutaneous) // Age: 6 Weeks // Gender: NA // Genetic background: C57BL/6J 129SJL Cadherin 11 WT // ImmGen release: v2	1815.81	70	3.99515	75.0828		13	Stem-Progenitor	SC.MDP.BM	Monocyte DC Precursors (MDP)	Phenotype markers: Sca1- Flt3+ MCSFR+ cKithi // Exclusion markers: CD11b TER119 Ly6G CD3e CD45R // Tissue: Bone marrow // Age: 6 weeks // Gender: male // Genetic background: C57BL/6J // ImmGen release: v1	264.978	70	2.12516	76.087
14	Stromal	MEChi.GFP-.Adult	Thymic Medullary Epithelial Cells (WT) (stromal)	Phenotype markers: CD45- Ly51- MHCIIhi GFP- // Exclusion markers: CD45- Ly51- // Tissue: Thymic Medulla // Age: 5 Weeks Old // Gender: NA // Genetic background: C57BL/6 // ImmGen release: v2	1211.79	71	5.16315	73.5477		14	Stromal	BEC.SLN	Cutaneous Lymph Node Blood Endothelial Cell	Phenotype markers: gp38- CD31+ // Exclusion markers: CD45 TER119 // Tissue: cutaneous LN // Age: 6 weeks // Gender: male // Genetic background: C57BL/6J // ImmGen release: v1	1448.04	71	4.99885	91.9291
14	Stromal	Ep.8wk.MEChi.Th	Thymus MHCII+Sca1- medullary epithelial cell	Phenotype markers: EpCAM+ Ly51+ MHCII+ Sca1+ // Exclusion markers: PI- CD45- // Tissue: Thymus // Age: 8 Weeks Old // Gender: NA // Genetic background: C57BL/6 // ImmGen release: v2	1071.63	72	4.56593	70.2282		14	Stromal	BEC.MLN	Mesenteric Lymph Node Blood Endothelial Cell	Phenotype markers: gp38- CD31+ // Exclusion markers: CD45 TER119 // Tissue: Mesenteric LN // Age: 6 weeks old // Gender: male // Genetic background: C57BL/6J // ImmGen release: v1	1384.67	72	4.78007	90.5512
14	Stromal	Ep.5wk.MEC.Sca1+.Th	Thymus MHCIIlowSca1+ medullary epithelial cell	Phenotype markers: EpCAM+ Ly51+ MHCII+ Sca1+ // Exclusion markers: PI- CD45- // Tissue: Thymus // Age: 5 Weeks Old // Gender: NA // Genetic background: C57BL/6 // ImmGen release: v2	1059.42	73	4.51394	69.6058		14	Stromal	BEC.SLN.OT	Cutaneous Lymph Node Blood Endothelial Cell	Phenotype markers: CD31 // Exclusion markers: CD45, Ter119, gp38, CD140a // Tissue: lymph node (subcutaneous) // Age: 6 weeks // Gender: male // Genetic background: B6 (stroma) received B6 OT-I Rag1-/- T cells // ImmGen release: v1	1384.64	73	4.77999	91.7323
14	Stromal	Ep.5wk.MEChi.Th	Thymus MHCII+Sca1- medullary epithelial cell	Phenotype markers: EpCAM+ Ly51+ MHCII+ Sca1+ // Exclusion markers: PI- CD45- // Tissue: Thymus // Age: 5 Weeks Old // Gender: NA // Genetic background: C57BL/6 // ImmGen release: v2	1038.51	74	4.42482	71.0581		14	Stromal	LEC.SLN.CFA.d6.v2	Subcutaneous lymph node lymphatic endothelial cells 6 days after CFA infection	Phenotype markers: gp38+ CD31+ // Exclusion markers: TER119- CD45- // Tissue: Lymph Node (Subcutaneous) // Age: 6 Weeks // Gender: NA // Genetic background: C57BL/6J // ImmGen release: v2	1154.58	74	3.98576	81.8898
14	Stromal	Ep.8wk.MEClo.Th	Thymus MHCIIlowSca1- medullary epithelial cell	Phenotype markers: EpCAM+ Ly51+ MHCII+ Sca1+ // Exclusion markers: PI- CD45- // Tissue: Thymus // Age: 8 Weeks Old // Gender: NA // Genetic background: C57BL/6 // ImmGen release: v2	996.181	75	4.24448	69.3983		14	Stromal	LEC.SLN	Cutaneous Lymph Node Lymphatic Endothelial Cell	Phenotype markers: gp38+ CD31+ // Exclusion markers: CD45 TER119 // Tissue: cutaneous LN // Age: 6 weeks // Gender: male // Genetic background: C57BL/6J // ImmGen release: v1	1122.34	75	3.87449	88.5827
15	ILC-3	ILC3.NKp46+.Rorgthi.SI	Innate Lymphoid Cells - Type 3 (small intestine)	Phenotype markers: CD45+ NKp46+ RORgthi // Exclusion markers: CD3/CD19/7aad // Tissue: Small Intestine (Lamina Propria) // Age: 52 Days Old // Gender: NA // Genetic background: B6 RORgt-GFP // ImmGen release: v2	676.004	76	3.32486	70.7641		15	ILC-2	ILC2.SI	Innate Lymphoid Cells - Type 2 (small intestine)	Phenotype markers: CD45+ CD3- CD19- CD127+ Sca1+ ST2+ KLRG1+ // Exclusion markers: CD3, CD19, 7-AAD // Tissue: Small Intestine (Lamina Propria) // Age: 7 Weeks Old // Gender: NA // Genetic background: C57BL/6 // ImmGen release: v2	773.143	76	5.14482	82.4497
15	ILC-1	ILC1.CD127+.SI	Innate Lymphoid Cells - Type 1 (small intestine)	Phenotype markers: CD45+ NKp46+ RORgt- CD127+ NK1.1+ // Exclusion markers: CD3/CD19/7aad // Tissue: Small Intestine (Lamina Propria) // Age: 52 Days Old // Gender: NA // Genetic background: B6 RORgt-GFP // ImmGen release: v2	669.567	77	3.2932	73.5327		15	ILC-1	ILC1.CD127+.SI	Innate Lymphoid Cells - Type 1 (small intestine)	Phenotype markers: CD45+ NKp46+ RORgt- CD127+ NK1.1+ // Exclusion markers: CD3/CD19/7aad // Tissue: Small Intestine (Lamina Propria) // Age: 52 Days Old // Gender: NA // Genetic background: B6 RORgt-GFP // ImmGen release: v2	511.982	77	3.40694	75.1371
15	ILC-3	ILC3.NKp46-.4-.SI	Innate Lymphoid Cells - Type 3 (small intestine)	Phenotype markers: NKp46- CD4- // Exclusion markers: CD45+CD19-CD3-RORgt+ // Tissue: Small Intestine (Lamina Propria) // Age: 8 Weeks Old // Gender: NA // Genetic background: C57BL/6 // ImmGen release: v2	551.667	78	2.71333	68.2171		15	Treg	ABD.TR.14w.B6	Fat tissue T regs	Phenotype markers: CD3+ CD4+ CD25+ // Exclusion markers: CD11b, CD11c, B220, CD19, CD8 // Tissue: Epi Fat // Age: 14 weeks // Gender: male // Genetic background: C57BL6 // ImmGen release: v1	452.355	78	3.01016	71.4808
15	gd-T cell	Tgd.vg2+24alo.Th	Thymicvg2+, Mature	Phenotype markers: TCRd+ Vg2+ CD24lo // Exclusion markers: CD8- // Tissue: thymus // Age: 6 weeks // Gender: male // Genetic background: C57BL/6J // ImmGen release: v1	503.094	79	2.47442	70.0997		15	ILC-3	ILC3.NKp46+.Rorgthi.SI	Innate Lymphoid Cells - Type 3 (small intestine)	Phenotype markers: CD45+ NKp46+ RORgthi // Exclusion markers: CD3/CD19/7aad // Tissue: Small Intestine (Lamina Propria) // Age: 52 Days Old // Gender: NA // Genetic background: B6 RORgt-GFP // ImmGen release: v2	447.436	79	2.97743	66.362
15	NK cell	NK.CD127-.SI	Natural Killer Cells (small intestine)	Phenotype markers: CD45+ NKp46+ RORgt- CD127- NK1.1+ // Exclusion markers: CD3/CD19/7aad // Tissue: Small Intestine (Lamina Propria) // Age: 52 Days Old // Gender: NA // Genetic background: B6 RORgt-GFP // ImmGen release: v2	489.903	80	2.40954	68.1063		15	NK cell	NK.CD127-.SI	Natural Killer Cells (small intestine)	Phenotype markers: CD45+ NKp46+ RORgt- CD127- NK1.1+ // Exclusion markers: CD3/CD19/7aad // Tissue: Small Intestine (Lamina Propria) // Age: 52 Days Old // Gender: NA // Genetic background: B6 RORgt-GFP // ImmGen release: v2	438.318	80	2.91675	70.3839
16	DC	DC.8-.Th	Thymus Double Negative Dendritic Cell	Phenotype markers: CD11b-FITC CD4-PE MHCII-APC CD11c-eFluor780 CD8-eFluor450 // Exclusion markers: Streptavidin-PECy7, propidium iodide // Tissue: thymus // Age: 6 weeks // Gender: male // Genetic background: C57BL/6J // ImmGen release: v1	353.909	81	2.76706	90.9677		16	Stromal	MEChi.GFP-.Adult	Thymic Medullary Epithelial Cells (WT) (stromal)	Phenotype markers: CD45- Ly51- MHCIIhi GFP- // Exclusion markers: CD45- Ly51- // Tissue: Thymic Medulla // Age: 5 Weeks Old // Gender: NA // Genetic background: C57BL/6 // ImmGen release: v2	1159.33	81	5.36816	72.5377
16	DC	DC.8+.Th	Thymus CD8 Dendritic Cell	Phenotype markers: CD11b-FITC CD4-PE MHCII-APC CD11c-eFluor780 CD8-eFluor450 // Exclusion markers: Streptavidin-PECy7, propidium iodide // Tissue: thymus // Age: 6 weeks // Gender: male // Genetic background: C57BL/6J // ImmGen release: v1	343.615	82	2.68657	91.129		16	Stromal	Ep.8wk.MEChi.Th	Thymus MHCII+Sca1- medullary epithelial cell	Phenotype markers: EpCAM+ Ly51+ MHCII+ Sca1+ // Exclusion markers: PI- CD45- // Tissue: Thymus // Age: 8 Weeks Old // Gender: NA // Genetic background: C57BL/6 // ImmGen release: v2	928.424	82	4.29899	65.2375
16	Stem-Progenitor	SC.CDP.BM	Common DC Precursors (CDP)	Phenotype markers: Sca1- Flt3+ MCSFR+ cKitlo // Exclusion markers: CD11b TER119 Ly6G CD3e CD45R // Tissue: Bone marrow // Age: 6 weeks // Gender: male // Genetic background: C57BL/6J // ImmGen release: v1	340.336	83	2.66093	87.0968		16	Stromal	Ep.5wk.MEChi.Th	Thymus MHCII+Sca1- medullary epithelial cell	Phenotype markers: EpCAM+ Ly51+ MHCII+ Sca1+ // Exclusion markers: PI- CD45- // Tissue: Thymus // Age: 5 Weeks Old // Gender: NA // Genetic background: C57BL/6 // ImmGen release: v2	822.913	83	3.81043	64.1947
16	DC	DC.11b-.AT.v2	Adipose Tissue CD11b- Dendritic Cells	Phenotype markers: CD45+ MHCIIhi CD11c+ // Exclusion markers: B220 SiglecF CD64 Mertk // Tissue: Fat (Visceral) // Age: 45 Days // Gender: NA // Genetic background: C57BL/6J // ImmGen release: v2	274.625	84	2.14717	71.4516		16	Stromal	MEChi.GFP+.Adult	Thymic Medullary Epithelial Cells (WT) (stromal)	Phenotype markers: CD45- Ly51- MHCIIhi GFP+ // Exclusion markers: CD45- Ly51- // Tissue: Thymic Medulla // Age: 5 Weeks Old // Gender: NA // Genetic background: C57BL/6 // ImmGen release: v2	793.216	84	3.67293	64.8899
16	Stem-Progenitor	SC.MDP.BM	Monocyte DC Precursors (MDP)	Phenotype markers: Sca1- Flt3+ MCSFR+ cKithi // Exclusion markers: CD11b TER119 Ly6G CD3e CD45R // Tissue: Bone marrow // Age: 6 weeks // Gender: male // Genetic background: C57BL/6J // ImmGen release: v1	274.326	85	2.14483	76.9355		16	Stromal	Ep.5wk.MEC.Sca1+.Th	Thymus MHCIIlowSca1+ medullary epithelial cell	Phenotype markers: EpCAM+ Ly51+ MHCII+ Sca1+ // Exclusion markers: PI- CD45- // Tissue: Thymus // Age: 5 Weeks Old // Gender: NA // Genetic background: C57BL/6 // ImmGen release: v2	726.23	85	3.36275	63.6153
17	Stromal	BEC.SLN	Cutaneous Lymph Node Blood Endothelial Cell	Phenotype markers: gp38- CD31+ // Exclusion markers: CD45 TER119 // Tissue: cutaneous LN // Age: 6 weeks // Gender: male // Genetic background: C57BL/6J // ImmGen release: v1	1448.04	86	4.99885	91.9291		17	Stromal	DN.SLN.v2	Subcutaneous lymph node stromal cells	Phenotype markers: NA // Exclusion markers: TER119- CD45- gp38- CD31- CD44lo // Tissue: Lymph Node (Subcutaneous) // Age: 6 Weeks // Gender: NA // Genetic background: C57BL/6J // ImmGen release: v2	535.835	86	3.52673	80.1075
17	Stromal	BEC.MLN	Mesenteric Lymph Node Blood Endothelial Cell	Phenotype markers: gp38- CD31+ // Exclusion markers: CD45 TER119 // Tissue: Mesenteric LN // Age: 6 weeks old // Gender: male // Genetic background: C57BL/6J // ImmGen release: v1	1384.67	87	4.78007	90.5512		17	Stromal	FRC.Cad11.WT.v2	Subcutaneous lymph node fibroblastic reticular cells (stromal)	Phenotype markers: gp38+ CD140a+ // Exclusion markers: CD45- Ter119- CD31- // Tissue: Lymph Node (Subcutaneous) // Age: 6 Weeks // Gender: NA // Genetic background: C57BL/6J 129SJL Cadherin 11 WT // ImmGen release: v2	520.305	87	3.42451	72.5806
17	Stromal	BEC.SLN.OT	Cutaneous Lymph Node Blood Endothelial Cell	Phenotype markers: CD31 // Exclusion markers: CD45, Ter119, gp38, CD140a // Tissue: lymph node (subcutaneous) // Age: 6 weeks // Gender: male // Genetic background: B6 (stroma) received B6 OT-I Rag1-/- T cells // ImmGen release: v1	1384.64	88	4.77999	91.7323		17	Stromal	DN.SLN.CFA.d6.v2	Subcutaneous lymph node stromal cells 6 days after CFA infection	Phenotype markers: NA // Exclusion markers: TER119- CD45- gp38- CD31- CD44lo // Tissue: Lymph Node (Subcutaneous) // Age: 6 Weeks // Gender: NA // Genetic background: C57BL/6J // ImmGen release: v2	510.974	88	3.3631	77.4194
17	Stromal	LEC.SLN.CFA.d6.v2	Subcutaneous lymph node lymphatic endothelial cells 6 days after CFA infection	Phenotype markers: gp38+ CD31+ // Exclusion markers: TER119- CD45- // Tissue: Lymph Node (Subcutaneous) // Age: 6 Weeks // Gender: NA // Genetic background: C57BL/6J // ImmGen release: v2	1154.58	89	3.98576	81.8898		17	Stromal	Fi.Sk	Skin Fibroblast	Phenotype markers: gp38+ CD140a+ // Exclusion markers: CD45- CD31- TER119- // Tissue: Skin // Age: 6 weeks // Gender: male // Genetic background: C57BL/6J // ImmGen release: v1	510.353	89	3.35901	79.5699
17	Stromal	LEC.SLN	Cutaneous Lymph Node Lymphatic Endothelial Cell	Phenotype markers: gp38+ CD31+ // Exclusion markers: CD45 TER119 // Tissue: cutaneous LN // Age: 6 weeks // Gender: male // Genetic background: C57BL/6J // ImmGen release: v1	1122.34	90	3.87449	88.5827		17	Stromal	FRC.SLN.v2	Subcutaneous lymph node fibroblastic reticular cells (stromal)	Phenotype markers: gp38+ CD140a+ // Exclusion markers: CD31- TER119- CD45- // Tissue: Lymph Node (Subcutaneous) // Age: 6 Weeks // Gender: NA // Genetic background: C57BL/6J // ImmGen release: v2	505.626	90	3.32789	77.957
18	ILC-2	ILC2.SI	Innate Lymphoid Cells - Type 2 (small intestine)	Phenotype markers: CD45+ CD3- CD19- CD127+ Sca1+ ST2+ KLRG1+ // Exclusion markers: CD3, CD19, 7-AAD // Tissue: Small Intestine (Lamina Propria) // Age: 7 Weeks Old // Gender: NA // Genetic background: C57BL/6 // ImmGen release: v2	761.887	91	5.17014	82.6493		18	Stromal	MEChi.GFP+.Adult.KO	Thymic Medullary Epithelial Cells (Aire-KO) (stromal)	Phenotype markers: CD45- Ly51- MHCIIhi GFP+ // Exclusion markers: CD45- Ly51- // Tissue: Thymic Medulla // Age: 5 Weeks Old // Gender: NA // Genetic background: C57BL/6 // ImmGen release: v2	344.161	91	4.32074	56.6164
18	ILC-1	ILC1.CD127+.SI	Innate Lymphoid Cells - Type 1 (small intestine)	Phenotype markers: CD45+ NKp46+ RORgt- CD127+ NK1.1+ // Exclusion markers: CD3/CD19/7aad // Tissue: Small Intestine (Lamina Propria) // Age: 52 Days Old // Gender: NA // Genetic background: B6 RORgt-GFP // ImmGen release: v2	504.417	92	3.42295	75.3731		18	Stromal	Ep.8wk.MEChi.Th	Thymus MHCII+Sca1- medullary epithelial cell	Phenotype markers: EpCAM+ Ly51+ MHCII+ Sca1+ // Exclusion markers: PI- CD45- // Tissue: Thymus // Age: 8 Weeks Old // Gender: NA // Genetic background: C57BL/6 // ImmGen release: v2	300.298	92	3.77007	48.7437
18	Treg	ABD.TR.14w.B6	Fat tissue T regs	Phenotype markers: CD3+ CD4+ CD25+ // Exclusion markers: CD11b, CD11c, B220, CD19, CD8 // Tissue: Epi Fat // Age: 14 weeks // Gender: male // Genetic background: C57BL6 // ImmGen release: v1	444.501	93	3.01637	71.2687		18	Stromal	MEChi.GFP+.Adult	Thymic Medullary Epithelial Cells (WT) (stromal)	Phenotype markers: CD45- Ly51- MHCIIhi GFP+ // Exclusion markers: CD45- Ly51- // Tissue: Thymic Medulla // Age: 5 Weeks Old // Gender: NA // Genetic background: C57BL/6 // ImmGen release: v2	295.371	93	3.7082	54.1039
18	ILC-3	ILC3.NKp46+.Rorgthi.SI	Innate Lymphoid Cells - Type 3 (small intestine)	Phenotype markers: CD45+ NKp46+ RORgthi // Exclusion markers: CD3/CD19/7aad // Tissue: Small Intestine (Lamina Propria) // Age: 52 Days Old // Gender: NA // Genetic background: B6 RORgt-GFP // ImmGen release: v2	440.052	94	2.98617	66.2313		18	Stromal	Ep.5wk.MEChi.Th	Thymus MHCII+Sca1- medullary epithelial cell	Phenotype markers: EpCAM+ Ly51+ MHCII+ Sca1+ // Exclusion markers: PI- CD45- // Tissue: Thymus // Age: 5 Weeks Old // Gender: NA // Genetic background: C57BL/6 // ImmGen release: v2	293.246	94	3.68153	50.7538
18	NK cell	NK.CD127-.SI	Natural Killer Cells (small intestine)	Phenotype markers: CD45+ NKp46+ RORgt- CD127- NK1.1+ // Exclusion markers: CD3/CD19/7aad // Tissue: Small Intestine (Lamina Propria) // Age: 52 Days Old // Gender: NA // Genetic background: B6 RORgt-GFP // ImmGen release: v2	432.91	95	2.93771	70.8955		18	Stromal	Ep.8wk.MEClo.Th	Thymus MHCIIlowSca1- medullary epithelial cell	Phenotype markers: EpCAM+ Ly51+ MHCII+ Sca1+ // Exclusion markers: PI- CD45- // Tissue: Thymus // Age: 8 Weeks Old // Gender: NA // Genetic background: C57BL/6 // ImmGen release: v2	280.623	95	3.52306	50.7538
19	Stromal	MEChi.GFP-.Adult	Thymic Medullary Epithelial Cells (WT) (stromal)	Phenotype markers: CD45- Ly51- MHCIIhi GFP- // Exclusion markers: CD45- Ly51- // Tissue: Thymic Medulla // Age: 5 Weeks Old // Gender: NA // Genetic background: C57BL/6 // ImmGen release: v2	1159.33	96	5.36816	72.5377		19	Mast cell	MC.To	Tongue Mast Cell	Phenotype markers: FcER1a+ CD117+ CD45+ // Exclusion markers: CD11b CD11c CD4 CD8 CD19 // Tissue: Muscle // Age: 6 Weeks Old // Gender: NA // Genetic background: C57/Bl6 // ImmGen release: v2	1575.2	96	6.79228	94.8805
19	Stromal	Ep.8wk.MEChi.Th	Thymus MHCII+Sca1- medullary epithelial cell	Phenotype markers: EpCAM+ Ly51+ MHCII+ Sca1+ // Exclusion markers: PI- CD45- // Tissue: Thymus // Age: 8 Weeks Old // Gender: NA // Genetic background: C57BL/6 // ImmGen release: v2	928.424	97	4.29899	65.2375		19	Mast cell	MC.Tr	Trachea Mast Cell	Phenotype markers: CD45+ CD117+ FcER1a+ // Exclusion markers: CD11b CD11c CD4 CD8 CD19 // Tissue: Whole Tissue // Age: 6 Weeks Old // Gender: NA // Genetic background: C57/Bl6 // ImmGen release: v2	1555.47	97	6.70721	93.5154
19	Stromal	Ep.5wk.MEChi.Th	Thymus MHCII+Sca1- medullary epithelial cell	Phenotype markers: EpCAM+ Ly51+ MHCII+ Sca1+ // Exclusion markers: PI- CD45- // Tissue: Thymus // Age: 5 Weeks Old // Gender: NA // Genetic background: C57BL/6 // ImmGen release: v2	822.913	98	3.81043	64.1947		19	Mast cell	MC.Sk	Skin Mast Cell	Phenotype markers: CD45+ CD117+ FcER1a+ // Exclusion markers: NA // Tissue: Skin // Age: 6 Weeks Old // Gender: NA // Genetic background: C57/Bl6 // ImmGen release: v2	1482.26	98	6.3915	92.8328
19	Stromal	MEChi.GFP+.Adult	Thymic Medullary Epithelial Cells (WT) (stromal)	Phenotype markers: CD45- Ly51- MHCIIhi GFP+ // Exclusion markers: CD45- Ly51- // Tissue: Thymic Medulla // Age: 5 Weeks Old // Gender: NA // Genetic background: C57BL/6 // ImmGen release: v2	793.216	99	3.67293	64.8899		19	Mast cell	MC.Es	Esophagus Mast Cell	Phenotype markers: CD45+ CD117+ FcER1a+ // Exclusion markers: CD11b CD11c CD4 CD8 CD19 // Tissue: Whole Tissue // Age: 6 Weeks Old // Gender: NA // Genetic background: C57/Bl6 // ImmGen release: v2	1466.12	99	6.3219	91.8089
19	Stromal	Ep.5wk.MEC.Sca1+.Th	Thymus MHCIIlowSca1+ medullary epithelial cell	Phenotype markers: EpCAM+ Ly51+ MHCII+ Sca1+ // Exclusion markers: PI- CD45- // Tissue: Thymus // Age: 5 Weeks Old // Gender: NA // Genetic background: C57BL/6 // ImmGen release: v2	726.23	100	3.36275	63.6153		19	Mast cell	MC.digest.PC	Peritoneal Mast Cell	Phenotype markers: CD45+ CD117+ FcER1a+ // Exclusion markers: TO_FILL_IN // Tissue: Peritoneal Cavity // Age: 6 Weeks Old // Gender: NA // Genetic background: B6 // ImmGen release: v2	1314.15	100	5.6666	86.3481
20	Stromal	DN.SLN.v2	Subcutaneous lymph node stromal cells	Phenotype markers: NA // Exclusion markers: TER119- CD45- gp38- CD31- CD44lo // Tissue: Lymph Node (Subcutaneous) // Age: 6 Weeks // Gender: NA // Genetic background: C57BL/6J // ImmGen release: v2	536.347	101	3.52794	80.5405		20	Stromal	Fi.Sk	Skin Fibroblast	Phenotype markers: gp38+ CD140a+ // Exclusion markers: CD45- CD31- TER119- // Tissue: Skin // Age: 6 weeks // Gender: male // Genetic background: C57BL/6J // ImmGen release: v1	1239.97	101	3.57939	73.9749
20	Stromal	FRC.Cad11.WT.v2	Subcutaneous lymph node fibroblastic reticular cells (stromal)	Phenotype markers: gp38+ CD140a+ // Exclusion markers: CD45- Ter119- CD31- // Tissue: Lymph Node (Subcutaneous) // Age: 6 Weeks // Gender: NA // Genetic background: C57BL/6J 129SJL Cadherin 11 WT // ImmGen release: v2	518.406	102	3.40993	72.4324		20	Stromal	FRC.SLN.v2	Subcutaneous lymph node fibroblastic reticular cells (stromal)	Phenotype markers: gp38+ CD140a+ // Exclusion markers: CD31- TER119- CD45- // Tissue: Lymph Node (Subcutaneous) // Age: 6 Weeks // Gender: NA // Genetic background: C57BL/6J // ImmGen release: v2	1171.98	102	3.38311	70.6276
20	Stromal	DN.SLN.CFA.d6.v2	Subcutaneous lymph node stromal cells 6 days after CFA infection	Phenotype markers: NA // Exclusion markers: TER119- CD45- gp38- CD31- CD44lo // Tissue: Lymph Node (Subcutaneous) // Age: 6 Weeks // Gender: NA // Genetic background: C57BL/6J // ImmGen release: v2	512.272	103	3.36958	76.7568		20	Stromal	St.31-38-44-.SLN	Cutaneous Lymph Node Cd44- Double Negative Stromal Cell	Phenotype markers: CD45- gp38- CD31- CD44- // Exclusion markers: CD45 gp38 CD31 CD44 // Tissue: cutaneous LN // Age: 6 weeks // Gender: male // Genetic background: C57BL/6J // ImmGen release: v1	1170.85	103	3.37986	73.8912
20	Stromal	Fi.Sk	Skin Fibroblast	Phenotype markers: gp38+ CD140a+ // Exclusion markers: CD45- CD31- TER119- // Tissue: Skin // Age: 6 weeks // Gender: male // Genetic background: C57BL/6J // ImmGen release: v1	511.348	104	3.36351	79.4595		20	Stromal	DN.SLN.CFA.d6.v2	Subcutaneous lymph node stromal cells 6 days after CFA infection	Phenotype markers: NA // Exclusion markers: TER119- CD45- gp38- CD31- CD44lo // Tissue: Lymph Node (Subcutaneous) // Age: 6 Weeks // Gender: NA // Genetic background: C57BL/6J // ImmGen release: v2	1163.79	104	3.35947	63.3473
20	Stromal	FRC.SLN.v2	Subcutaneous lymph node fibroblastic reticular cells (stromal)	Phenotype markers: gp38+ CD140a+ // Exclusion markers: CD31- TER119- CD45- // Tissue: Lymph Node (Subcutaneous) // Age: 6 Weeks // Gender: NA // Genetic background: C57BL/6J // ImmGen release: v2	504.375	105	3.31764	77.8378		20	Stromal	FRC.SLN	Cutaneous Lymph Node Fibroblastic Reticular Cell	Phenotype markers: gp38+ CD31- CD140a+ // Exclusion markers: CD45 TER119 // Tissue: cutaneous LN // Age: 6 weeks // Gender: male // Genetic background: C57BL/6J // ImmGen release: v1	1161.51	105	3.3529	76.4854
21	Stromal	MEChi.GFP+.Adult.KO	Thymic Medullary Epithelial Cells (Aire-KO) (stromal)	Phenotype markers: CD45- Ly51- MHCIIhi GFP+ // Exclusion markers: CD45- Ly51- // Tissue: Thymic Medulla // Age: 5 Weeks Old // Gender: NA // Genetic background: C57BL/6 // ImmGen release: v2	344.161	106	4.32074	56.6164
21	Stromal	Ep.8wk.MEChi.Th	Thymus MHCII+Sca1- medullary epithelial cell	Phenotype markers: EpCAM+ Ly51+ MHCII+ Sca1+ // Exclusion markers: PI- CD45- // Tissue: Thymus // Age: 8 Weeks Old // Gender: NA // Genetic background: C57BL/6 // ImmGen release: v2	300.298	107	3.77007	48.7437
21	Stromal	MEChi.GFP+.Adult	Thymic Medullary Epithelial Cells (WT) (stromal)	Phenotype markers: CD45- Ly51- MHCIIhi GFP+ // Exclusion markers: CD45- Ly51- // Tissue: Thymic Medulla // Age: 5 Weeks Old // Gender: NA // Genetic background: C57BL/6 // ImmGen release: v2	295.371	108	3.7082	54.1039
21	Stromal	Ep.5wk.MEChi.Th	Thymus MHCII+Sca1- medullary epithelial cell	Phenotype markers: EpCAM+ Ly51+ MHCII+ Sca1+ // Exclusion markers: PI- CD45- // Tissue: Thymus // Age: 5 Weeks Old // Gender: NA // Genetic background: C57BL/6 // ImmGen release: v2	293.246	109	3.68153	50.7538
21	Stromal	Ep.8wk.MEClo.Th	Thymus MHCIIlowSca1- medullary epithelial cell	Phenotype markers: EpCAM+ Ly51+ MHCII+ Sca1+ // Exclusion markers: PI- CD45- // Tissue: Thymus // Age: 8 Weeks Old // Gender: NA // Genetic background: C57BL/6 // ImmGen release: v2	280.623	110	3.52306	50.7538
22	S	MC.To	Tongue Mast Cell	Phenotype markers: FcER1a+ CD117+ CD45+ // Exclusion markers: CD11b CD11c CD4 CD8 CD19 // Tissue: Muscle // Age: 6 Weeks Old // Gender: NA // Genetic background: C57/Bl6 // ImmGen release: v2	1575.2	111	6.79228	94.8805
22	Mast cell	MC.Tr	Trachea Mast Cell	Phenotype markers: CD45+ CD117+ FcER1a+ // Exclusion markers: CD11b CD11c CD4 CD8 CD19 // Tissue: Whole Tissue // Age: 6 Weeks Old // Gender: NA // Genetic background: C57/Bl6 // ImmGen release: v2	1555.47	112	6.70721	93.5154
22	Mast cell	MC.Sk	Skin Mast Cell	Phenotype markers: CD45+ CD117+ FcER1a+ // Exclusion markers: NA // Tissue: Skin // Age: 6 Weeks Old // Gender: NA // Genetic background: C57/Bl6 // ImmGen release: v2	1482.26	113	6.3915	92.8328
22	Mast cell	MC.Es	Esophagus Mast Cell	Phenotype markers: CD45+ CD117+ FcER1a+ // Exclusion markers: CD11b CD11c CD4 CD8 CD19 // Tissue: Whole Tissue // Age: 6 Weeks Old // Gender: NA // Genetic background: C57/Bl6 // ImmGen release: v2	1466.12	114	6.3219	91.8089
22	Mast cell	MC.digest.PC	Peritoneal Mast Cell	Phenotype markers: CD45+ CD117+ FcER1a+ // Exclusion markers: TO_FILL_IN // Tissue: Peritoneal Cavity // Age: 6 Weeks Old // Gender: NA // Genetic background: B6 // ImmGen release: v2	1314.15	115	5.6666	86.3481
23	Stromal	Fi.Sk	Skin Fibroblast	Phenotype markers: gp38+ CD140a+ // Exclusion markers: CD45- CD31- TER119- // Tissue: Skin // Age: 6 weeks // Gender: male // Genetic background: C57BL/6J // ImmGen release: v1	1239.97	116	3.57939	73.9749
23	Stromal	FRC.SLN.v2	Subcutaneous lymph node fibroblastic reticular cells (stromal)	Phenotype markers: gp38+ CD140a+ // Exclusion markers: CD31- TER119- CD45- // Tissue: Lymph Node (Subcutaneous) // Age: 6 Weeks // Gender: NA // Genetic background: C57BL/6J // ImmGen release: v2	1171.98	117	3.38311	70.6276
23	Stromal	St.31-38-44-.SLN	Cutaneous Lymph Node Cd44- Double Negative Stromal Cell	Phenotype markers: CD45- gp38- CD31- CD44- // Exclusion markers: CD45 gp38 CD31 CD44 // Tissue: cutaneous LN // Age: 6 weeks // Gender: male // Genetic background: C57BL/6J // ImmGen release: v1	1170.85	118	3.37986	73.8912
23	Stromal	DN.SLN.CFA.d6.v2	Subcutaneous lymph node stromal cells 6 days after CFA infection	Phenotype markers: NA // Exclusion markers: TER119- CD45- gp38- CD31- CD44lo // Tissue: Lymph Node (Subcutaneous) // Age: 6 Weeks // Gender: NA // Genetic background: C57BL/6J // ImmGen release: v2	1163.79	119	3.35947	63.3473
23	Stromal	FRC.SLN	Cutaneous Lymph Node Fibroblastic Reticular Cell	Phenotype markers: gp38+ CD31- CD140a+ // Exclusion markers: CD45 TER119 // Tissue: cutaneous LN // Age: 6 weeks // Gender: male // Genetic background: C57BL/6J // ImmGen release: v1	1161.51	120	3.3529	76.4854
