# Supplementary material for: Single cell analysis of short-term dry eye induced changes in cornea immune cell populations
Source: Front Med (Lausanne). 2024 Mar 15;11:1362336. doi: 10.3389/fmed.2024.1362336 (PMC10978656; doi:10.3389/fmed.2024.1362336)
Supplement: Supplementary file 3 [file Table_3.XLS]

## Sheet: rMP_final_res
	ID	Term_Description	Fold_Enrichment	occurrence	support	lowest_p	highest_p	non_Signif_Snw_Genes	Up_regulated	Down_regulated
1	hsa03010	Ribosome	6.43718	10	0.5725	1.13e-97	2.28e-65	RPL31	MRPS6, RPS27, RPS28, RPS29, RPL23A, RPL35, RPL37, RPL38, RPL39, UBA52, RPL41	MRPS10, MRPS14, MRPS18C, RPS2, RPS3, RPS4X, RPS5, RPS6, RPS7, RPS9, RPS10, RPS11, RPS13, RPS14, RPS15A, RPS16, RPS17, RPS18, RPS19, RPS20, RPS23, RPS24, RPS27L, RPS27A, RPSA, MRPL11, MRPL18, MRPL20, MRPL32, MRPL33, MRPL34, MRPL36, RPL3, RPL4, RPL7, RPL8, RPL9, RPL10A, RPL11, RPL13, RPL13A, RPL14, RPL15, RPL17, RPL18, RPL18A, RPL19, RPL21, RPL22L1, RPL22, RPL23, RPL26, RPL27, RPL27A, RPL28, RPL30,…
2	hsa05171	Coronavirus disease - COVID-19	5.12817	10	0.615	6.43e-79	8.86e-52	RPL31	NFKB1, RELA, TNF, ADAM17, TNFRSF1A, NFKBIB, HBEGF, JAK1, STAT3, RPS27, RPS28, RPS29, RPL23A, RPL35, RPL37, RPL38, RPL39, UBA52, RPL41, PIK3R1, MYD88, NLRP3, ISG15, TRAF3, IKBKE, ADAR, OAS2, C5AR1, F13A1	CYBB, CXCL10, RPS2, RPS3, RPS4X, RPS5, RPS6, RPS7, RPS9, RPS10, RPS11, RPS13, RPS14, RPS15A, RPS16, RPS17, RPS18, RPS19, RPS20, RPS23, RPS24, RPS27L, RPS27A, RPSA, RPL3, RPL4, RPL7, RPL8, RPL9, RPL10A, RPL11, RPL13, RPL13A, RPL14, RPL15, RPL17, RPL18, RPL18A, RPL19, RPL21, RPL22L1, RPL22, RPL23, RPL26, RPL27, RPL27A, RPL28, RPL30, RPL32, RPL34, RPL35A, RPL36AL, RPL36A, RPLP0, RPLP1, FOS, JUN, IFN…
3	hsa03050	Proteasome	7.53904	10	0.375	5.89e-51	4.82e-26	PSMD14		PSMD12, PSMD6, PSMD13, PSMD8, PSMC2, PSMC5, PSMC6, PSMC4, PSME1, PSME2, PSMA2, PSMA4, PSMA7, PSMA5, PSMA1, PSMA3, PSMB6, PSMB7, PSMB2, PSMB5, PSMB1, PSMB4, PSMB9, PSMB10, PSMB8, POMP
4	hsa05012	Parkinson disease	4.85398	10	0.7425	1.4e-49	4.67e-36		UBA52, CALML3, CAMK2D, MAPT, ATF6, ERN1, SLC11A2, SLC39A1, SLC39A12, SLC39A13, APAF1, BCL2L1, TUBA1B, TUBA1C, TUBB6, TUBB1, TUBB4B, DUSP1, NFE2L2, MAP3K5	GNAS, RPS27A, UBB, UBC, UBE2L3, SNCA, PSMA2, PSMA4, PSMA7, PSMA5, PSMA1, PSMA3, PSMB6, PSMB7, PSMB2, PSMB5, PSMB1, PSMB4, PSMC2, PSMC4, PSMC6, PSMC5, PSMD12, PSMD6, PSMD13, PSMD8, CALM2, CALM3, CALM1, HSPA5, DDIT3, NDUFV2, NDUFA2, NDUFA4, NDUFA6, NDUFA8, NDUFAB1, NDUFA11, NDUFA12, NDUFA13, NDUFB3, NDUFB4, NDUFB5, NDUFB6, NDUFB7, NDUFB8, NDUFB9, NDUFB10, NDUFB11, NDUFS2, NDUFS3, NDUFS4, NDUFS6, ND…
5	hsa05020	Prion disease	4.28227	10	0.7025	1.19e-43	1.47e-35		STIP1, RYR1, APAF1, HSPA8, HSPA1A, HSPA1B, NOTCH1, PIK3R1, NCF2, TNF, GSK3B, TUBA1B, TUBA1C, TUBB6, TUBB1, TUBB4B	HSPA5, DDIT3, VDAC1, VDAC2, VDAC3, SLC25A4, SLC25A5, NDUFV2, NDUFA2, NDUFA4, NDUFA6, NDUFA8, NDUFAB1, NDUFA11, NDUFA12, NDUFA13, NDUFB3, NDUFB4, NDUFB5, NDUFB6, NDUFB7, NDUFB8, NDUFB9, NDUFB10, NDUFB11, NDUFS2, NDUFS3, NDUFS4, NDUFS6, NDUFS8, NDUFC2, SDHA, SDHD, UQCRFS1, UQCRC2, UQCRH, UQCRB, COX5A, COX6B1, COX7A2L, COX7B, PSMA2, PSMA4, PSMA7, PSMA5, PSMA1, PSMA3, PSMB6, PSMB7, PSMB2, PSMB5, PSMB…
6	hsa05415	Diabetic cardiomyopathy	3.79714	10	0.2325	4.94e-43	3.57e-38		CAMK2D, ATP2A2, NCF2, NFKB1, RELA, TGFB1, CTSD, PIK3R1, AKT2, GSK3B	CYBB, CYBA, NCF4, PPP1CA, MPC1, MPC2, NDUFV2, NDUFA2, NDUFA4, NDUFA6, NDUFA8, NDUFAB1, NDUFA11, NDUFA12, NDUFA13, NDUFB3, NDUFB4, NDUFB5, NDUFB6, NDUFB7, NDUFB8, NDUFB9, NDUFB10, NDUFB11, NDUFS2, NDUFS3, NDUFS4, NDUFS6, NDUFS8, NDUFC2, SDHA, SDHD, UQCRFS1, UQCRC2, UQCRH, UQCRB, COX5A, COX6B1, COX7A2L, COX7B, VDAC1, VDAC2, VDAC3, SLC25A4, SLC25A5
7	hsa00190	Oxidative phosphorylation	5.19722	10	0.19	1.61e-41	1.64e-39	COX4I1	ATP6V1A, ATP6V1B2, ATP6V1C1, ATP6V1D, ATP6V1E1, ATP6V1H, TCIRG1, ATP6V0C, ATP6V0B, ATP6V0D1, ATP6AP1	NDUFS2, NDUFS3, NDUFS4, NDUFS6, NDUFS8, NDUFV2, NDUFA2, NDUFA4, NDUFA6, NDUFA8, NDUFAB1, NDUFA11, NDUFA12, NDUFA13, NDUFB3, NDUFB4, NDUFB5, NDUFB6, NDUFB7, NDUFB8, NDUFB9, NDUFB10, NDUFB11, NDUFC2, SDHA, SDHD, UQCRFS1, UQCRC2, UQCRH, UQCRB, COX5A, COX6B1, COX7A2L, COX7B, ATP6V1F, ATP6V1G1
8	hsa05208	Chemical carcinogenesis - reactive oxygen species	3.6835	10	0.27	5.93e-38	2.03e-36	COX4I1	NCF2, MAP3K5, PIK3R1, PDPK1, AKT2, RELA, NFKB1, PTPRJ, SRC, ABL2, PLD2, NFE2L2, HMOX1	GSTA1, NDUFV2, NDUFA2, NDUFA4, NDUFA6, NDUFA8, NDUFAB1, NDUFA11, NDUFA12, NDUFA13, NDUFB3, NDUFB4, NDUFB5, NDUFB6, NDUFB7, NDUFB8, NDUFB9, NDUFB10, NDUFB11, NDUFS2, NDUFS3, NDUFS4, NDUFS6, NDUFS8, NDUFC2, SDHA, SDHD, UQCRFS1, UQCRC2, UQCRH, UQCRB, COX5A, COX6B1, COX7A2L, COX7B, VDAC1, VDAC2, VDAC3, SLC25A4, SLC25A5, AKR1A1, CYBA, GRB2, HRAS, JUN, FOS
9	hsa04714	Thermogenesis	3.09519	10	0.1725	1.32e-34	1.79e-29	COX4I1	ACTB, ARID1B, MAP3K5, MAP2K3, PRKG1	GNAS, SMARCD1, SMARCE1, ACTG1, PPARG, MGLL, GRB2, HRAS, RHEB, RPS6, NDUFS2, NDUFS3, NDUFS4, NDUFS6, NDUFS8, NDUFV2, NDUFA2, NDUFA4, NDUFA6, NDUFA8, NDUFAB1, NDUFA11, NDUFA12, NDUFA13, NDUFB3, NDUFB4, NDUFB5, NDUFB6, NDUFB7, NDUFB8, NDUFB9, NDUFB10, NDUFB11, NDUFC2, SDHA, SDHD, UQCRFS1, UQCRC2, UQCRH, UQCRB, COX5A, COX6B1, COX7A2L, COX7B, COX14, COA3
10	hsa04932	Non-alcoholic fatty liver disease	4.57539	10	0.25	4.74e-34	2.56e-32	COX4I1	TNF, TNFRSF1A, NFKB1, RELA, IRS2, PIK3R1, AKT2, GSK3A, GSK3B, MLXIP, ERN1, MAP3K5, TGFB1, BCL2L11	SOCS3, PPARG, CDC42, FOS, JUN, DDIT3, NDUFV2, NDUFA2, NDUFA4, NDUFA6, NDUFA8, NDUFAB1, NDUFA11, NDUFA12, NDUFA13, NDUFB3, NDUFB4, NDUFB5, NDUFB6, NDUFB7, NDUFB8, NDUFB9, NDUFB10, NDUFB11, NDUFS2, NDUFS3, NDUFS4, NDUFS6, NDUFS8, NDUFC2, SDHA, SDHD, UQCRFS1, UQCRC2, UQCRH, UQCRB, COX5A, COX6B1, COX7A2L, COX7B
11	hsa05017	Spinocerebellar ataxia	3.35529	10	0.335	4.49e-28	3.37e-22		GNAQ, RYR1, ERN1, MAP3K5, ATP2A2, NFYA, AMBRA1, PIK3R1, AKT2	VDAC1, VDAC2, VDAC3, SLC25A4, SLC25A5, PSMA2, PSMA4, PSMA7, PSMA5, PSMA1, PSMA3, PSMB6, PSMB7, PSMB2, PSMB5, PSMB1, PSMB4, PSMC2, PSMC4, PSMC6, PSMC5, PSMD12, PSMD6, PSMD13, PSMD8, TBPL1, NRBF2
12	hsa04723	Retrograde endocannabinoid signaling	2.77054	10	0.105	5.19e-26	8.25e-20		GNAQ, PTGS2, GNB1	GNB2, GNG10, GNGT2, MGLL, NDUFV2, NDUFA2, NDUFA4, NDUFA6, NDUFA8, NDUFAB1, NDUFA11, NDUFA12, NDUFA13, NDUFB3, NDUFB4, NDUFB5, NDUFB6, NDUFB7, NDUFB8, NDUFB9, NDUFB10, NDUFB11, NDUFS2, NDUFS3, NDUFS4, NDUFS6, NDUFS8, NDUFC2
13	hsa03040	Spliceosome	2.37243	10	0.355	4.19e-24	2.42e-10	CDC5L	SNRNP70, DDX5, HSPA8, HSPA1A, HSPA1B, ISY1, ALYREF, HNRNPA3, HNRNPM	SNRPB, SNRPD1, SNRPD2, SNRPE, SNRPA1, SF3B1, SF3B6, U2AF1, LSM6, BCAS2, CWC15, CCDC12, RBM8A, HNRNPK, SRSF3, SRSF5, SRSF9
14	hsa04141	Protein processing in endoplasmic reticulum	3.06072	10	0.5625	2.8e-21	2.34e-16		SEC61G, CANX, MAN1C1, SEC24A, P4HB, UBXN4, HSPA8, HSPA1A, HSPA1B, DNAJB1, DNAJC5, HSP90AA1, HSPH1, NFE2L2, PPP1R15A, ATF6, ERN1, MAP3K5	SEC61B, DDOST, HSPA5, DNAJB11, DNAJC3, HSP90B1, PDIA3, CALR, SAR1B, PDIA6, ERP29, SSR4, DERL1, UBXN1, DNAJA2, BAG1, CRYAB, DDIT3, HERPUD1, RBX1
15	hsa05417	Lipid and atherosclerosis	3.53647	10	0.5675	8.26e-20	4.58e-15		PIK3R1, AKT2, BCL2L1, POU2F2, CD40, NCF2, SRC, STAT3, ICAM1, MAP2K3, RELA, NFKB1, VCAM1, TNF, HSPD1, HSPA8, HSPA1A, HSPA1B, HSP90AA1, CD14, LY96, MYD88, TRAF3, TANK, IKBKE, LYN, VAV3, CXCL1, CXCL2, NLRP3, ATF6, CAMK2D, ERN1, MAP3K5, ABCA1, NFE2L2, PDPK1, GSK3B, CALML3, TNFRSF1A, APAF1	RHOA, CYBB, CYBA, NCF4, CDC42, FOS, JUN, HRAS, HSP90B1, PPARG, RAP1A, HSPA5, DDIT3, PYCARD, CALM2, CALM3, CALM1
16	hsa05100	Bacterial invasion of epithelial cells	4.34945	10	0.405	2.06e-19	4.55e-13		CTNNB1, ARHGAP10, PIK3R1, CRK, ACTB, CBL, CLTB, CLTC, SRC, PXN, ITGA5, RHOG, ELMO1	CDC42, ACTR3, ARPC1B, ARPC2, ARPC3, ARPC5L, ACTG1, CLTA, ITGB1, RHOA
17	hsa04010	MAPK signaling pathway	2.1523	10	0.185	9.23e-19	1.62e-08	HSPB1	RAPGEF2, FGFR2, IGF1R, CSF1R, MKNK2, MYC, MAPT, TNF, TGFB1, TNFRSF1A, IL1R1, IL1RAP, CD14, MYD88, GADD45B, PAK1, MAP3K5, MAP2K3, CRK, MAPKAPK2, MAPKAPK3, MAX, AKT2, DUSP1, DUSP2, DUSP7, DUSP5, DUSP3, HSPA8, HSPA1A, HSPA1B, NR4A1, NLK, NFKB1, NFKB2, RELA, RELB	RASGRP3, RAP1A, GRB2, HRAS, FOS, CDC42, MAP3K8, JUN, JUND, DDIT3, MEF2C
18	hsa04144	Endocytosis	2.48026	10	0.3	2.29e-18	9.23e-13		PLD2, CLTB, CLTC, AP2A2, TFRC, FGFR2, IGF1R, CBL, CXCR4, HSPA8, HSPA1A, HSPA1B, VPS26A, VPS37B, CHMP4B, IST1, SRC, RABEP1, RAB31, RAB10, ARAP1, ARAP3, PSD, CYTH3, ARFGEF2	CLTA, SH3GLB1, ACTR3, ARPC1B, ARPC2, ARPC3, ARPC5L, CAPZA2, VPS29, CHMP2A, CHMP2B, CHMP5, HRAS, RHOA, EHD4, RAB8A, CDC42, SMAP1, CYTH2, ARF4, ARF5
19	hsa05205	Proteoglycans in cancer	2.18544	10	0.335	5.63e-18	4.22e-11		SRC, VAV3, ACTB, PAK1, PIK3R1, AKT2, CAMK2D, DDX5, STAT3, IGF1R, PDPK1, TGFB1, PDCD4, TNF, MYC, CTNNB1, CBL, PLAU, PLAUR, ITGA5, SDC4, PXN, HBEGF	GRB2, HRAS, CDC42, CCND1, ACTG1, RHOA, PPP1CA, RPS6, ITGB1, EZR, PTPN6
20	hsa05110	Vibrio cholerae infection	5.05956	10	0.115	2.4e-17	3.27e-08		ATP6V1A, ATP6V1B2, ATP6V1C1, ATP6V1D, ATP6V1E1, TCIRG1, ATP6V0D1, ATP6V1H, ATP6AP1, ATP6V0C, ATP6V0B, SEC61G, ACTB	ATP6V1F, ATP6V1G1, KDELR1, SEC61B, GNAS, ACTG1
21	hsa04142	Lysosome	3.9145	10	0.055	2.31e-16	8.49e-05		TCIRG1, ATP6V0D1, ATP6V1H, ATP6AP1, ATP6V0C, ATP6V0B, WDR7, CTSA, CTSB, CTSD, TPP1, MANBA, GNS, ACP5, PSAP, LAMP2, CD68, NPC1, CTNS, SLC11A2, CD164, CLN3, HGSNAT, M6PR, CLTB, CLTC, AP1B1, AP3D1, MCOLN1, LITAF	CTSC, CTSH, CTSS, CTSZ, NAPSA, HEXB, NPC2, CLTA, AP4S1
22	hsa04966	Collecting duct acid secretion	5.01859	10	0.0275	7.77e-16	0.000464294		ATP6V1A, ATP6V1B2, ATP6V1C1, ATP6V1D, ATP6V1E1, TCIRG1, ATP6V0C, ATP6V0D1	ATP6V1G1, ATP6V1F
23	hsa05120	Epithelial cell signaling in Helicobacter pylori infection	4.66012	10	0.1025	1.73e-15	0.00040797		ADAM17, HBEGF, ADAM10, SRC, LYN, PAK1, NFKB1, RELA, CXCL1, CXCL2, ATP6V1A, ATP6V1B2, ATP6V1C1, ATP6V1D, ATP6V1E1, TCIRG1, ATP6V0D1, ATP6V1H, ATP6AP1, ATP6V0C, ATP6V0B	CDC42, JUN, ATP6V1F, ATP6V1G1
24	hsa04721	Synaptic vesicle cycle	2.91871	10	0.0525	4.52e-15	3.09e-05		NAPA, CLTB, CLTC, AP2A2, ATP6V1A, ATP6V1B2, ATP6V1C1, ATP6V1D, ATP6V1E1, TCIRG1, ATP6V0D1, ATP6V1H, ATP6V0C, ATP6V0B	CLTA, ATP6V1F, ATP6V1G1
25	hsa05203	Viral carcinogenesis	3.00507	10	0.4225	8.15e-15	1.79e-12	TP53	SRC, YWHAZ, JAK1, STAT3, STAT5A, PIK3R1, RELA, NFKB2, NFKB1, DDX3X, GTF2H1, SND1, CREBBP, CCND3, TRAF3, LYN, ATP6V0D1, DLG1, PXN, RBL2, CHD4, HDAC1, GTF2A1, ACTN4, MAD1L1, MAPKAPK2	HRAS, VDAC3, HNRNPK, GRB2, TBPL1, GTF2H2, CCND1, JUN, GTF2A2, CDC42, RHOA, GSN
26	hsa05132	Salmonella infection	3.06398	10	0.5975	2.04e-14	1.35e-12		VPS18, DCTN4, TUBA1B, TUBA1C, TUBB6, TUBB1, TUBB4B, ARL8B, PLEKHM2, M6PR, EXOC4, ACTB, RHOG, ELMO1, ABI1, PAK1, PIK3C2A, CYTH3, MYD88, CD14, LY96, NFKB1, RELA, HSP90AA1, MAP2K3, TNF, CTNNB1, TCF7L2, MYC, TNFRSF1A, BIRC3, AKT2, NLRP3, NLRC4, CASP4	DCTN2, ACTR10, TUBA1A, TUBB2B, RHOA, RALA, ACTG1, MYL12B, CDC42, CYFIP1, BRK1, ACTR3, ARPC1B, ARPC2, ARPC3, ARPC5L, CYTH2, HSP90B1, RPS3, HRAS, FOS, JUN, PYCARD
27	hsa05167	Kaposi sarcoma-associated herpesvirus infection	2.75764	10	0.3375	2.67e-14	2.47e-13	AKT1	TRAF3, IKBKE, CREBBP, JAK1, MAPKAPK2, CCR1, TNFRSF1A, NFKB1, RELA, ICAM1, UBA52, GNB1, PIK3R1, AKT2, SRC, LYN, CALML3, PTGS2, CXCL1, CXCL2, RCAN1, STAT3, GSK3B, CTNNB1, TCF7L2, MYC	IFNAR2, IFNGR1, RPS27A, UBB, UBC, GNB2, GNG10, GNGT2, HRAS, JUN, FOS, CALM2, CALM3, CALM1, CCND1
28	hsa05323	Rheumatoid arthritis	3.36731	10	0.02	4.68e-14	0.00165368		CD80, CD28, ICAM1, TNF, TGFB1, ATP6V1A, ATP6V1B2, ATP6V1C1, ATP6V1D, ATP6V1E1, TCIRG1, ATP6V0D1, ATP6V1H, ATP6AP1, ATP6V0C, ATP6V0B, ACP5, CXCL1, CXCL2	LTB, JUN, FOS, ATP6V1F, ATP6V1G1
29	hsa04150	mTOR signaling pathway	2.89963	10	0.065	1.77e-13	4.33e-09		ATP6V1A, ATP6V1B2, ATP6V1C1, ATP6V1D, ATP6V1E1, ATP6V1H, FLCN, FNIP1, FNIP2, WDR59, DEPTOR, EIF4E, DDIT4, LRP6, GSK3B, TNF, TNFRSF1A, IGF1R, PIK3R1, PDPK1, AKT2, PRR5L	ATP6V1F, ATP6V1G1, LAMTOR2, LAMTOR4, LAMTOR5, RRAGA, EIF4EBP1, RPS6, RHEB, GRB2, HRAS, RHOA
30	hsa04520	Adherens junction	2.96553	10	0.25	2.45e-13	2.05e-07		SRC, BAIAP2, ACTN4, CTNND1, CTNNB1, ACTB, PTPRJ, TCF7L2, IGF1R, CREBBP, NLK	CDC42, ACTG1, RHOA, PTPN6
31	hsa04064	NF-kappa B signaling pathway	3.29376	10	0.0675	2.63e-13	8.57e-05	TRAF6	LYN, IL1R1, MYD88, TNF, TNFRSF1A, BIRC3, CD14, LY96, CD40, TRAF3, NFKB1, RELA, CFLAR, XIAP, BCL2L1, GADD45B, NFKB2, TNFAIP3, PTGS2, CXCL1, CXCL2, VCAM1, PLAU, RELB, ICAM1	LTB
32	hsa04810	Regulation of actin cytoskeleton	2.14573	10	0.19	3.26e-13	3.21e-09	MYH9	CXCR4, FGFR2, ITGA5, ITGA9, GNA13, CRK, SRC, PIK3R1, VAV3, AKT2, PAK1, DIAPH2, PIKFYVE, BAIAP2, ACTB, PXN, SSH2, ACTN4, SPATA13	ITGB1, HRAS, RHOA, CDC42, PPP1CA, MYL12B, CYFIP1, BRK1, ACTR3, ARPC1B, ARPC2, ARPC3, ARPC5L, ACTG1, EZR, TMSB4X, CFL1, GSN
33	hsa04668	TNF signaling pathway	3.05637	10	0.11	6.64e-13	0.000177256		TNF, TNFRSF1A, BIRC3, CFLAR, MAP2K3, CEBPB, MAP3K5, RELA, NFKB1, CXCL1, CXCL2, JAG1, TNFAIP3, JUNB, ICAM1, VCAM1, PTGS2, TNFRSF1B, TRAF3, PIK3R1, AKT2	JUN, FOS, MAP3K8, CXCL10, SOCS3
34	hsa04530	Tight junction	2.52812	10	0.305	7.1e-13	1.95e-07		CLDN4, CLDN7, DLG1, RUNX1, ACTB, MAP3K5, SRC, ACTN4, RAB8B, RAPGEF2, TUBA1B, TUBA1C	CDC42, RHOA, JUN, PCNA, CCND1, EZR, ACTG1, ACTR3, ARPC1B, ARPC2, ARPC3, ARPC5L, VASP, MYL6, MYL12B, RAB8A, RAP1A, ITGB1, TUBA1A
35	hsa04510	Focal adhesion	2.18576	10	0.3025	7.69e-13	3.41e-10		LAMC2, ITGA5, ITGA9, IGF1R, SRC, ACTB, ACTN4, PXN, PDPK1, AKT2, GSK3B, CTNNB1, PIK3R1, VAV3, PAK1, CRK, CCND3, BIRC3, XIAP	ITGB1, ARHGAP5, RHOA, MYL12B, PPP1CA, ACTG1, TLN1, VASP, CDC42, RAP1A, JUN, GRB2, HRAS, CCND1
36	hsa05202	Transcriptional misregulation in cancer	2.62467	10	0.1375	9.04e-13	2.92e-10		RUNX1, CSF1R, HDAC1, SPI1, CD14, RARA, ZBTB16, MYC, ETV6, AFF1, PBX3, BMP2K, IGF1R, CDK14, BIRC3, BCL2L1, CD40, BCL6, MAF, PLAU, DDX5, MAX, EWSR1, MITF, NR4A3, CEBPB, NFKB1, RELA, GADD45B, DDB2	LMO2, MEF2C, JMJD1C, PPARG, DDIT3
37	hsa05169	Epstein-Barr virus infection	3.00112	10	0.3625	9.77e-13	8.99e-10		MYD88, NFKB1, RELA, TNF, TRAF3, IKBKE, JAK1, OAS2, ISG15, BCL2L11, APAF1, HDAC1, HES1, RUNX3, MYC, GADD45B, DDB2, PIK3R1, AKT2, RELB, NFKB2, NFKBIB, MAP2K3, ENTPD1, CD40, ICAM1, TNFAIP3, STAT3, LYN, CCND3	IFNAR2, CXCL10, PSMC2, PSMC4, PSMC6, PSMC5, PSMD12, PSMD6, PSMD13, PSMD8, PDIA3, CALR, B2M, JUN, VIM, CCND1
38	hsa04062	Chemokine signaling pathway	2.4854	10	0.1325	1.38e-12	0.000131245		CXCL1, CXCL2, CXCL16, CCL8, CXCR4, CCR1, STAT3, LYN, SRC, PIK3R1, AKT2, NFKBIB, NFKB1, RELA, GSK3A, GSK3B, VAV3, PAK1, GNB1, ELMO1, DOCK2, PXN, CRK, GNAQ	CXCL10, CXCL14, CX3CR1, CCR2, GRB2, HRAS, CDC42, RHOA, GNB2, GNG10, GNGT2, RAP1A
39	hsa04670	Leukocyte transendothelial migration	2.99274	10	0.2	2.41e-12	2.39e-07		CLDN4, CLDN7, VCAM1, ACTB, PIK3R1, NCF2, CTNNB1, CTNND1, ICAM1, PXN, ACTN4, CXCR4, VAV3	ITGB1, EZR, ACTG1, CYBB, CYBA, NCF4, ARHGAP5, RHOA, MYL12B, RAP1A, VASP, CDC42
40	hsa05131	Shigellosis	3.06666	10	0.4225	3.77e-12	1.24e-09	TRAF6	ITGA5, SRC, CRK, PXN, ELMO1, ACTB, ACTN4, PIK3R1, CYTH3, AKT2, GSK3A, GSK3B, BCL2L1, HK2, CASP4, TNF, TNFRSF1A, NFKBIB, NFKB1, RELA, IL1R1, CD14, TNIP1, MYD88, UBA52, FNBP1, NLRP3, NLRC4	ITGB1, ACTR3, ARPC1B, ARPC2, ARPC3, ARPC5L, ACTG1, RHOA, MYL12B, TLN1, CDC42, CYTH2, VDAC1, TIFA, JUN, RBX1, U2AF1, RRAGA, RPS27A, UBB, UBC, FNBP1L, PYCARD
41	hsa05221	Acute myeloid leukemia	3.89503	10	0.1525	5.69e-12	4.87e-10		PIK3R1, AKT2, NFKB1, RELA, STAT3, STAT5A, PIM1, RUNX1, CSF1R, RARA, ZBTB16, SPI1, CD14, MYC, TCF7L2, PPARD	EIF4EBP1, GRB2, HRAS, CCND1
42	hsa04015	Rap1 signaling pathway	2.09027	10	0.1625	5.76e-12	1.39e-07		DOCK4, CALML3, GNAQ, FGFR2, IGF1R, CSF1R, CRK, CTNNB1, RAPGEF2, RALGDS, ACTB, ARAP3, SRC, VAV3, CTNND1, MAP2K3, PIK3R1, AKT2	RAP1A, CALM2, CALM3, CALM1, GNAS, RASGRP3, RALA, APBB1IP, TLN1, VASP, ACTG1, RHOA, CDC42, ITGB1, HRAS
43	hsa04621	NOD-like receptor signaling pathway	2.66898	10	0.125	5.85e-12	3.74e-05	TRAF6	NFKBIB, NFKB1, RELA, TNF, CXCL1, CXCL2, XIAP, BIRC3, TNFAIP3, TRAF3, IKBKE, TANK, BCL2L1, CTSB, NLRP3, P2RX7, TRPM7, OAS2, RNASEL, HSP90AA1, NLRC4, GBP7, CASP4, JAK1, MYD88	JUN, GABARAPL2, PYCARD, VDAC1, VDAC2, VDAC3, CYBB, CYBA, TXNIP, RHOA, IFNAR2
44	hsa05163	Human cytomegalovirus infection	2.34051	10	0.3125	1.18e-11	3.45e-07		PIK3R1, AKT2, NFKB1, RELA, SRC, TNF, TNFRSF1A, IL1R1, GNB1, GNAQ, CALML3, PTGS2, GNA13, AKAP13, CTNNB1, GSK3B, MYC, JAK1, STAT3, CXCR4, CRK, PXN, CCR1	RHEB, EIF4EBP1, GRB2, HRAS, RHOA, GNB2, GNG10, GNGT2, CALM2, CALM3, CALM1, GNAS, CCND1, IL10RA, PDIA3, CALR, B2M
45	hsa04145	Phagosome	3.43377	10	0.2425	1.21e-11	4.01e-09	RAB7A	ACTB, TFRC, ATP6V1A, ATP6V1B2, ATP6V1C1, ATP6V1D, ATP6V1E1, TCIRG1, ATP6V0D1, ATP6V1H, ATP6V0C, ATP6V0B, ATP6AP1, TUBA1B, TUBA1C, TUBB6, TUBB1, TUBB4B, LAMP2, PIKFYVE, M6PR, SEC61G, CANX, ITGA5, CD14, MSR1, NCF2	ACTG1, CORO1A, ATP6V1F, ATP6V1G1, TUBA1A, TUBB2B, CTSS, SEC61B, CALR, ITGB1, CYBA, CYBB, NCF4
46	hsa05162	Measles	2.66681	10	0.17	1.24e-11	4.82e-07		TRAF3, IKBKE, NFKBIB, NFKB1, RELA, MYD88, TNFAIP3, JAK1, OAS2, ADAR, HSPA8, HSPA1A, HSPA1B, BCL2L1, APAF1, CCND3, CD28, PIK3R1, AKT2, GSK3B, STAT3, STAT5A	JUN, FOS, IFNAR2, EIF3H, BBC3, CCND1
47	hsa05418	Fluid shear stress and atherosclerosis	3.40391	10	0.4075	1.75e-11	5.88e-09	AKT1	HSP90AA1, CALML3, SDC4, NFE2L2, HMOX1, THBD, CTNNB1, PIK3R1, AKT2, SRC, ACTB, DUSP1, TNFRSF1A, IL1R1, NFKB1, RELA, MAP3K5, VCAM1, ICAM1, TNF, NCF2	HSP90B1, CALM2, CALM3, CALM1, GSTA1, GSTP1, MEF2C, KLF2, RHOA, ACTG1, FOS, JUN, CYBA, SUMO2, SUMO1
48	hsa05130	Pathogenic Escherichia coli infection	3.17758	10	0.3975	2.71e-11	3.9e-10	MYH9	SRC, CYTH3, ABI1, ACTB, MYO5A, GNA13, TUBA1B, TUBA1C, TUBB6, TUBB1, TUBB4B, BAIAP2L1, BAIAP2, IL1R1, MYD88, TNF, TNFRSF1A, NFKBIB, NFKB1, RELA, NLRP3, CASP4, PAK1, SEC24A, CLDN4, CLDN7	CYTH2, CYFIP1, BRK1, ACTR3, ARPC1B, ARPC2, ARPC3, ARPC5L, ACTG1, RHOA, CDC42, EZR, TUBA1A, TUBB2B, ITGB1, PTPN6, RPS3, FOS, JUN, PYCARD, TMED10
49	hsa05161	Hepatitis B	2.20191	10	0.23	2.8e-11	7.35e-09	EP300	TGFB1, MYC, CREBBP, DDB2, YWHAZ, PIK3R1, AKT2, NFKB1, RELA, APAF1, ATP6AP1, TNF, JAK1, STAT3, STAT5A, SRC, MYD88, MAP2K3, TRAF3, IKBKE, DDX3X	VDAC3, GRB2, HRAS, JUN, PCNA, FOS
50	hsa04666	Fc gamma R-mediated phagocytosis	2.63743	10	0.135	3.06e-11	1.01e-07		LYN, PIK3R1, AKT2, MARCKS, MARCKSL1, PLD2, SPHK1, VAV3, PAK1, CRK	GSN, CDC42, VASP, ACTR3, ARPC1B, ARPC2, ARPC3, ARPC5L, CFL1
51	hsa05133	Pertussis	3.77715	10	0.0775	3.46e-11	1.58e-10		ITGA5, CALML3, NLRP3, LY96, CD14, MYD88, NFKB1, RELA, TNF, IL10	ITGB1, CALM2, CALM3, CALM1, RHOA, CFL1, PYCARD, C1QA, C1QB, C1QC, FOS, JUN
52	hsa04215	Apoptosis - multiple species	3.36731	10	0.02	4.02e-11	0.00444093		TNFRSF1A, BCL2L11, BCL2L1, APAF1, BIRC3, XIAP, BIRC6	BBC3
53	hsa03013	Nucleocytoplasmic transport	1.90024	10	0.055	6.59e-11	0.000250925		NUP98, NUP210L, TMEM33, TNPO3, IPO5, XPOT, ALYREF	SUMO2, SUMO1, TPR, RAN, EEF1A1, NMD3, RBM8A, THOC7
54	hsa04919	Thyroid hormone signaling pathway	2.26459	10	0.2725	9.23e-11	1.42e-07	AKT1	HDAC1, CREBBP, MED14, MED24, RCAN1, MYC, ATP2A2, CTNNB1, NOTCH1, NOTCH2, ATP1A1, SRC, PIK3R1, PDPK1, AKT2, GSK3B, ACTB	HRAS, CCND1, RHEB, ACTG1
55	hsa04012	ErbB signaling pathway	2.67255	10	0.135	1.22e-10	4.86e-07	AKT1	CAMK2D, CBL, STAT5A, SRC, CRK, ABL2, PAK1, HBEGF, NRG2, MYC, PIK3R1, AKT2, GSK3B	JUN, GRB2, HRAS, EIF4EBP1
56	hsa04657	IL-17 signaling pathway	2.8366	10	0.105	1.57e-10	2.99e-05		IL17RA, NFKB1, RELA, TRAF3, TNFAIP3, HSP90AA1, MAPK6, CEBPB, IKBKE, GSK3B, CXCL1, CXCL2, TNF, PTGS2, MMP13	FOS, JUN, JUND, HSP90B1, CXCL10
57	hsa04921	Oxytocin signaling pathway	2.26171	10	0.1325	2.56e-10	6.36e-06		GNAQ, PTGS2, RYR1, CD38, EEF2, CALML3, RCAN1, CAMK1D, CAMK2D, ACTB, SRC	HRAS, JUN, FOS, MEF2C, CCND1, CALM2, CALM3, CALM1, RGS2, CAMK1, MYL6, ACTG1, RHOA, PPP1CA, GNAS
58	hsa04137	Mitophagy - animal	2.75669	10	0.115	2.83e-10	5.25e-07	SQSTM1	UBA52, NBR1, AMBRA1, MITF, BCL2L1, SRC, RELA	JUN, RPS27A, UBB, UBC, TAX1BP1, GABARAPL2, HRAS, FIS1
59	hsa04217	Necroptosis	2.94323	10	0.17	8.65e-10	2.11e-06	SQSTM1	TNF, TNFRSF1A, BIRC3, XIAP, CFLAR, CAMK2D, GLUL, NLRP3, CHMP4B, TRPM7, JAK1, STAT3, STAT5A, HSP90AA1, TNFAIP3	CYBB, SLC25A4, SLC25A5, VDAC1, VDAC2, VDAC3, GLUD1, PYCARD, CHMP2A, CHMP2B, CHMP5, IFNAR2, IFNGR1, IFNGR2, PPIA
60	hsa04625	C-type lectin receptor signaling pathway	3.32605	10	0.15	9.68e-10	4.34e-09		RELA, RELB, NFKB2, CALML3, IL10, PTGS2, NLRP3, NFKB1, TNF, PAK1, KSR1, SRC, IKBKE, MAPKAPK2, CLEC4E, PIK3R1, AKT2, CLEC4D	LSP1, HRAS, CALM2, CALM3, CALM1, PYCARD, JUN, RHOA
61	hsa04915	Estrogen signaling pathway	2.47633	10	0.2825	1.16e-09	1.03e-08	AKT1	HSP90AA1, FKBP5, HSPA8, HSPA1A, HSPA1B, KRT12, KRT14, KRT15, KRT16, CTSD, RARA, SRC, HBEGF, PIK3R1, AKT2, GNAQ, CALML3	HSP90B1, FOS, JUN, GNAS, GRB2, HRAS, CALM2, CALM3, CALM1
62	hsa05145	Toxoplasmosis	3.02908	10	0.2	1.17e-09	6.01e-08		JAK1, MYD88, MAP2K3, NFKBIB, NFKB1, RELA, TNF, BCL2L1, BIRC3, XIAP, LY96, HSPA8, HSPA1A, HSPA1B, LAMC2, TNFRSF1A, PDPK1, AKT2, CD40, IL10, STAT3, TGFB1	IFNGR1, IFNGR2, ITGB1, IL10RA
63	hsa05220	Chronic myeloid leukemia	2.91871	10	0.1975	1.28e-09	1.58e-06		CRK, CBL, PIK3R1, AKT2, BCL2L1, NFKB1, RELA, MYC, STAT5A, GADD45B, DDB2, TGFB1, RUNX1, HDAC1	GRB2, HRAS, CCND1
64	hsa04210	Apoptosis	3.18959	10	0.19	1.51e-09	1.74e-08	AKT1	TNF, TNFRSF1A, CFLAR, APAF1, TUBA1B, TUBA1C, ACTB, ERN1, CTSB, CTSD, BIRC3, XIAP, BCL2L11, BCL2L1, MAP3K5, NFKB1, RELA, GADD45B, CSF2RB, PIK3R1, PDPK1, AKT2	TUBA1A, ACTG1, DDIT3, CTSC, CTSH, CTSS, CTSZ, JUN, FOS, BBC3, HRAS
65	hsa05166	Human T-cell leukemia virus 1 infection	2.40983	10	0.2525	1.52e-09	9.94e-09		MYC, ICAM1, CANX, JAK1, STAT5A, MAD1L1, CCND3, PIK3R1, AKT2, DLG1, TNF, TNFRSF1A, IL1R1, NFKB1, RELA, CD40, RELB, NFKB2, IL15RA, BCL2L1, XIAP, TGFB1, SPI1, CRTC2, CREBBP	HRAS, TLN1, RAN, CALR, B2M, FDPS, VDAC1, SLC25A4, SLC25A5, VDAC2, VDAC3, TSPO, CCND1, JUN, TBPL1, FOS
66	hsa05164	Influenza A	2.70232	10	0.105	2.96e-09	4.34e-05		OAS2, RNASEL, DNAJB1, NFKBIB, NFKB1, RELA, TRAF3, IKBKE, CREBBP, MYD88, TNF, ICAM1, JAK1, ADAR, NLRP3, PIK3R1, AKT2, CCND3, TNFRSF1A, APAF1, NUP98, ACTB	DNAJC3, CXCL10, IFNAR2, SOCS3, IFNGR1, IFNGR2, PYCARD, VDAC1, SLC25A4, SLC25A5, PABPN1, FDPS, ACTG1
67	hsa05135	Yersinia infection	3.18959	10	0.3	5.01e-09	5.88e-08		ITGA5, RHOG, SRC, CRK, ELMO1, ACTB, BAIAP2, PXN, GNAQ, NLRP3, NLRC4, MYD88, NFKB1, RELA, MAP2K3, TNF, PIK3R1, AKT2, GSK3B, VAV3, IL10	ITGB1, ACTR3, ARPC1B, ARPC2, ARPC3, ARPC5L, ACTG1, CDC42, RHOA, PYCARD, FOS, JUN
68	hsa04660	T cell receptor signaling pathway	2.84221	10	0.1275	5.32e-09	0.000219581		TEC, VAV3, PAK1, DLG1, NFKB1, RELA, NFKBIB, CD28, PIK3R1, PDPK1, AKT2, GSK3B, IL10, TNF	GRB2, RHOA, CDC42, HRAS, FOS, JUN, MAP3K8, PTPN6
69	hsa04140	Autophagy - animal	2.51647	10	0.0375	5.36e-09	1e-05	RAB7A	IGF1R, IRS2, PIK3R1, PDPK1, AKT2, DDIT4, DEPTOR, SMCR8, TANK, BCL2L1, AMBRA1, VMP1, ERN1, ATG16L2, CFLAR, LAMP2, CTSD, CTSB	HRAS, RHEB, RAB8A, RRAGA, NRBF2, SH3GLB1, MTMR14, GABARAPL2, VAMP8
70	hsa05215	Prostate cancer	2.42134	10	0.2025	6.57e-09	2.4e-06	AKT1	PLAU, FGFR2, IGF1R, PIK3R1, PDPK1, AKT2, GSK3B, CTNNB1, CREBBP, TCF7L2, NFKB1, RELA, HSP90AA1	GSTP1, CCND1, GRB2, HRAS, HSP90B1
71	hsa04612	Antigen processing and presentation	2.78365	10	0.3375	1.27e-08	5.24e-06		TNF, HSPA8, HSPA1A, HSPA1B, HSP90AA1, CANX, IFI30, CTSB, NFYA	PSME1, PSME2, HSPA5, B2M, PDIA3, CALR, CTSS
72	hsa04260	Cardiac muscle contraction	1.99563	10	0.0675	1.55e-08	0.00097798	COX4I1	ATP2A2, SLC8A1, SLC8A2, ATP1A1	ASPH, UQCRFS1, UQCRC2, UQCRH, UQCRB, COX5A, COX6B1, COX7A2L, COX7B
73	hsa04622	RIG-I-like receptor signaling pathway	1.94751	10	0.015	1.76e-08	0.0206438		TRAF3, TANK, IKBKE, NFKBIB, NFKB1, RELA, TNF, ISG15, DDX3X	CXCL10
74	hsa04917	Prolactin signaling pathway	2.42326	10	0.085	2.02e-08	4.26e-06		SRC, PIK3R1, AKT2, GSK3B, STAT3, STAT5A, NFKB1, RELA	GRB2, HRAS, FOS, CCND1, SOCS3
75	hsa05207	Chemical carcinogenesis - receptor activation	1.66182	10	0.135	2.52e-08	4.66e-07		SRC, XIAP, STAT3, IKBKE, PIK3R1, AKT2, NFKB1, RELA, MYC, ADRB2, CCND3, STAT5A, BCL6, NOTCH2, JAG1, PTGES3, HSP90AA1	CCND1, HRAS, FOS, JUN, GNAS, GRB2, EIF4EBP1, KLF4, HSP90B1, GSTA1
76	hsa04659	Th17 cell differentiation	2.29554	10	0.0425	4.56e-08	5.79e-05		IL1R1, IL1RAP, IRF4, TGFB1, JAK1, STAT3, HSP90AA1, NFKBIB, NFKB1, RELA, RUNX1, EBI3, STAT5A, RARA	IL21R, FOS, JUN, IFNGR1, IFNGR2
77	hsa05160	Hepatitis C	2.38793	10	0.18	5.88e-08	0.000294516		CLDN4, CLDN7, OAS2, RNASEL, TRAF3, IKBKE, NFKB1, RELA, TNF, STAT3, JAK1, YWHAZ, PIK3R1, AKT2, GSK3B, CTNNB1, TNFRSF1A, CFLAR, APAF1, MYC	CD81, CXCL10, EIF3E, SOCS3, IFNAR2, GRB2, HRAS, CCND1
78	hsa05140	Leishmaniasis	3.55864	10	0.0625	7.67e-08	0.000883715		MYD88, NFKBIB, NFKB1, RELA, TNF, IL10, TGFB1, PTGS2, NCF2, JAK1, MARCKSL1	ITGB1, NCF4, CYBB, CYBA, FOS, JUN, IFNGR1, IFNGR2, EEF1A1, PTPN6
79	hsa04022	cGMP-PKG signaling pathway	2.17472	10	0.125	8.02e-08	2.01e-06		ADRA2B, GNAQ, GNA13, PRKG1, SLC8A1, SLC8A2, ATP1A1, ATP2A2, CALML3, PDE2A, IRS2, AKT2, ADRB2	MEF2C, ATP2B1, RGS2, RHOA, PPP1CA, CALM2, CALM3, CALM1, VDAC1, VDAC2, VDAC3, SLC25A4, SLC25A5, VASP
80	hsa04014	Ras signaling pathway	1.88033	10	0.075	8.3e-08	0.000649687		FGFR2, IGF1R, CSF1R, GNB1, CALML3, RASAL2, PAK1, PIK3R1, AKT2, NFKB1, RELA, BCL2L1, RALGDS, RGL1, RGL2, PLD2, PLA1A, KSR1, ABL2	GRB2, RASGRP3, GNB2, GNG10, GNGT2, CALM2, CALM3, CALM1, HRAS, RASSF1, RHOA, RALA, CDC42, RAP1A
81	hsa05134	Legionellosis	4.12053	10	0.26	1e-07	2.96e-07		HSPD1, APAF1, NFKB2, NFKB1, RELA, HSPA8, HSPA1A, HSPA1B, NLRC4, CD14, MYD88, TNF, CXCL1, CXCL2	SAR1B, EEF1A1, EEF1G, PYCARD
82	hsa04722	Neurotrophin signaling pathway	2.54332	10	0.145	1.11e-07	2.2e-05	AKT1	SH2B2, SH2B3, CRK, MAPKAPK2, PIK3R1, AKT2, NFKBIB, NFKB1, RELA, GSK3B, PDPK1, CALML3, CAMK2D, MAP3K5	GRB2, HRAS, RAP1A, CALM2, CALM3, CALM1, RHOA, CDC42, JUN
83	hsa04910	Insulin signaling pathway	2.39859	10	0.07	1.17e-07	4.62e-05		IRS2, PIK3R1, PDPK1, AKT2, GSK3B, CALML3, PRKAR1B, SH2B2, CBL, CRK, RHOQ, HK2, EIF4E, MKNK2, INPP5A	PPP1CA, CALM2, CALM3, CALM1, RPS6, EIF4EBP1, RHEB, GRB2, HRAS, SOCS3
84	hsa04218	Cellular senescence	2.34201	10	0.185	1.28e-07	6.36e-06	SQSTM1	TGFB1, CCND3, RBL2, PIK3R1, AKT2, LIN52, MYC, MAP2K3, GADD45B, NFKB1, RELA, MAPKAPK2, TRPM7, CALML3	CCND1, HRAS, RHEB, PPP1CA, EIF4EBP1, ZFP36L2, CALM2, CALM3, CALM1, SLC25A4, SLC25A5, VDAC1, VDAC2, VDAC3
85	hsa04380	Osteoclast differentiation	3.23599	10	0.0925	1.51e-07	1.14e-05		CSF1R, PIK3R1, AKT2, IL1R1, TNF, TNFRSF1A, TGFB1, RELB, NFKB2, RELA, NFKB1, FOSL2, JUNB, NCF2, TEC, SPI1, MITF, ACP5, JAK1	GRB2, IFNGR1, IFNGR2, FOS, JUN, JUND, CYBA, NCF4, TREM2, PPARG, IFNAR2, SOCS3
86	hsa04611	Platelet activation	2.13907	10	0.0925	1.54e-07	4.45e-06		GNA13, GNAQ, ACTB, SRC, LYN, PIK3R1, AKT2, PRKG1	RHOA, PPP1CA, MYL12B, RAP1A, APBB1IP, TLN1, P2RY12, GNAS, VASP, ACTG1, ITGB1, VAMP8
87	hsa04120	Ubiquitin mediated proteolysis	1.78359	10	0.115	1.8e-07	0.000141913	TRAF6	UBA52, BIRC6, WWP2, CBL, BIRC3, XIAP, PIAS2, MGRN1, MID1, FBXW7, DDB2	UBB, UBC, RPS27A, UBE2E1, UBE2L3, RBX1, RNF7, SOCS3
88	hsa05222	Small cell lung cancer	2.41111	10	0.08	2.42e-07	9.97e-05		GADD45B, DDB2, APAF1, MYC, MAX, LAMC2, PIK3R1, AKT2, NFKB1, RELA, BIRC3, XIAP, BCL2L1, TRAF3, PTGS2	CCND1, ITGB1
89	hsa04658	Th1 and Th2 cell differentiation	2.12745	10	0.025	2.42e-07	0.000197927		MAML2, NFKB1, RELA, JAK1, RUNX3, NFKBIB, STAT5A, MAF, JAG1, NOTCH1, NOTCH2	IFNGR1, IFNGR2, FOS, JUN
90	hsa03060	Protein export	5.93106	10	0.0625	2.81e-07	5.28e-06		SEC61G, IMMP2L	SEC61B, HSPA5, SRP9, SRP14, SRP72, SPCS2, SEC11C, SEC11A
91	hsa04390	Hippo signaling pathway	1.63104	10	0.1275	2.94e-07	0.000119307		FRMD6, MOB1A, DLG1, DLG4, TGFB1, YWHAZ, GSK3B, CTNNB1, TCF7L2, MYC, CCND3, BIRC3, ACTB	RASSF1, PPP1CA, BBC3, SMAD7, CCND1, ACTG1
92	hsa04936	Alcoholic liver disease	2.20535	10	0.0425	3.28e-07	0.0215943	TRAF6	C5AR1, CD14, LY96, MYD88, RELA, NFKB1, TNF, TRAF3, IKBKE, IL17RA, CXCL1, CXCL2, TNFRSF1A, ACOX1, AKT2, GSK3B, CTNNB1, TCF7L2, MAP3K5, MAP2K3	C1QA, C1QB, C1QC, CCND1
93	hsa04630	JAK-STAT signaling pathway	2.12232	10	0.025	3.46e-07	0.0128186		IL15RA, CSF2RB, LIFR, IL10, JAK1, STAT3, STAT5A, BCL2L1, PIM1, MYC, CCND3, CREBBP, PIAS2, PIK3R1, AKT2	IL7R, IL21R, CRLF2, IL10RA, IFNAR2, IFNGR1, IFNGR2, SOCS3, CCND1, PTPN6, GRB2, HRAS
94	hsa04213	Longevity regulating pathway - multiple species	2.10457	10	0.095	4.79e-07	0.000444285		IGF1R, IRS2, PIK3R1, AKT2, HSPA8, HSPA1A, HSPA1B, HDAC1	HRAS, CRYAB
95	hsa04550	Signaling pathways regulating pluripotency of stem cells	1.40809	10	0.035	5.51e-07	0.0212469		LIFR, JAK1, STAT3, MYC, PIK3R1, AKT2, GSK3B, CTNNB1, FGFR2, IGF1R, SKIL, ZFHX3	KLF4, GRB2, HRAS
96	hsa05210	Colorectal cancer	2.88277	10	0.185	5.68e-07	3.79e-06		GSK3B, CTNNB1, TCF7L2, MYC, PIK3R1, AKT2, RALGDS, TGFB1, BCL2L11, GADD45B, DDB2	CCND1, JUN, FOS, RALA, RHOA, BBC3, GRB2, HRAS
97	hsa04935	Growth hormone synthesis, secretion and action	1.73978	10	0.0425	6.06e-07	0.0034792	EP300	CREBBP, GNAQ, STAT3, STAT5A, IRS2, PIK3R1, AKT2, GSK3B, JUNB, CRK, MAP2K3	GNAS, FOS, GRB2, HRAS, SOCS3
98	hsa04620	Toll-like receptor signaling pathway	2.5093	9	0.025	6.31e-07	0.028426	TRAF6	CD14, LY96, PIK3R1, AKT2, TOLLIP, MYD88, NFKB1, RELA, MAP2K3, TNF, IKBKE, TRAF3, CD40, CD80	MAP3K8, JUN, FOS, IRF5, IFNAR2, CXCL10
99	hsa05225	Hepatocellular carcinoma	1.94172	10	0.1525	6.88e-07	0.000595671	AKT1	IGF1R, PIK3R1, AKT2, BCL2L1, MYC, GADD45B, DDB2, TGFB1, LRP6, GSK3B, CTNNB1, TCF7L2, NFE2L2, HMOX1, TXNRD1, ACTB, ARID1B	GRB2, HRAS, CCND1, GSTA1, GSTP1, ACTG1, SMARCD1, SMARCE1
100	hsa05224	Breast cancer	1.77528	10	0.0975	7.19e-07	8.98e-05		MYC, IGF1R, PIK3R1, AKT2, JAG1, NOTCH1, NOTCH2, HES1, NFKB2, LRP6, GSK3B, CTNNB1, TCF7L2, GADD45B, DDB2	FOS, JUN, CCND1, GRB2, HRAS
101	hsa04540	Gap junction	1.97242	10	0.0775	7.29e-07	0.00177603	TUBB	SRC, TUBA1B, TUBA1C, TUBB6, TUBB1, TUBB4B, GNAQ, PRKG1	GRB2, HRAS, TUBA1A, TUBB2B, GNAS
102	hsa04068	FoxO signaling pathway	2.24268	10	0.0575	7.82e-07	0.000494221		TGFB1, NLK, CREBBP, IGF1R, IRS2, PIK3R1, PDPK1, AKT2, HOMER1, IL10, STAT3, RBL2, GADD45B, BCL2L11, BCL6	GRB2, HRAS, PRMT1, CCND1, GABARAPL2, IL7R, KLF2
103	hsa04110	Cell cycle	1.54114	10	0.105	7.91e-07	9.06e-05	HDAC2	CCND3, RBL2, HDAC1, GSK3B, TGFB1, MYC, YWHAZ, STAG1, MAD1L1, CREBBP, GADD45B, SFN	CCND1, RBX1, PCNA
104	hsa05152	Tuberculosis	2.82714	10	0.1175	9.37e-07	0.000996759		TNF, TNFRSF1A, APAF1, AKT2, CAMK2D, JAK1, NFYA, CREBBP, IL10, CLEC4E, SRC, HSPD1, CD14, MYD88, NFKB1, RELA, CEBPB, KSR1, TGFB1, SPHK1, CALML3, CTSD, TCIRG1, ATP6V0D1, ATP6V1H, ATP6AP1, ATP6V0C, ATP6V0B, LAMP2	IFNGR1, IFNGR2, IL10RA, CTSS, RHOA, LSP1, CALM2, CALM3, CALM1, CORO1A
105	hsa04066	HIF-1 signaling pathway	2.56089	10	0.0775	9.4e-07	0.000318277		STAT3, RELA, NFKB1, IGF1R, MKNK2, PIK3R1, AKT2, EIF4E, CREBBP, CAMK2D, TFRC, HMOX1, HK2, PFKFB3	IFNGR1, IFNGR2, EIF4EBP1, RPS6, RBX1, CYBB, LDHB
106	hsa05170	Human immunodeficiency virus 1 infection	2.17472	10	0.12	9.78e-07	6.72e-06		CXCR4, PIK3R1, PXN, CRK, AKT2, NFKB1, RELA, GNAQ, CALML3, GNB1, PAK1, TNF, TNFRSF1B, BCL2L1, MYD88, TNFRSF1A, MAP2K3, AP1B1	RBX1, FOS, JUN, HRAS, CALM2, CALM3, CALM1, GNB2, GNG10, GNGT2, CFL1, BST2, PDIA3, CALR, B2M, RNF7
107	hsa05211	Renal cell carcinoma	2.60967	10	0.0875	1.1e-06	1.77e-05		CREBBP, TGFB1, PIK3R1, AKT2, CRK, PAK1, FLCN	RBX1, RAP1A, GRB2, HRAS, JUN, CDC42
108	hsa04971	Gastric acid secretion	1.88858	10	0.0575	1.23e-06	0.000337083		GNAQ, ACTB, CALML3, CAMK2D, ATP1A1	EZR, ACTG1, CALM2, CALM3, CALM1, GNAS
109	hsa03015	mRNA surveillance pathway	1.24931	10	0.03	1.93e-06	0.00942346	EIF4A3	ALYREF, CPSF7, CSTF3, PABPC4, SMG6	RBM8A, PABPN1, NUDT21, PPP1CA
110	hsa05213	Endometrial cancer	2.69966	10	0.15	2.51e-06	0.000132096	AKT1	PIK3R1, PDPK1, AKT2, CTNNB1, GSK3B, TCF7L2, MYC, GADD45B, DDB2	GRB2, HRAS, CCND1
111	hsa04728	Dopaminergic synapse	1.59369	10	0.04	2.88e-06	0.013985	AKT1	GNAQ, CALML3, CAMK2D, GNB1, AKT2, GSK3A, GSK3B	CALM2, CALM3, CALM1, FOS, GNAS, PPP1CA, GNB2, GNG10, GNGT2
112	hsa04310	Wnt signaling pathway	1.40641	10	0.0625	3.28e-06	0.00062806		LRP6, GSK3B, CTNNB1, TCF7L2, TLE3, TLE4, CREBBP, NLK, MYC, CCND3, PPARD, TBL1XR1, DAAM2, CAMK2D	JUN, CCND1, RBX1, RHOA
113	hsa04211	Longevity regulating pathway	1.75933	10	0.0175	3.57e-06	0.0256148		IGF1R, IRS2, PIK3R1, AKT2, EHMT1, EIF4E, NFKB1, RELA	HRAS, RHEB, EIF4EBP1, PPARG
114	hsa04662	B cell receptor signaling pathway	3.13821	10	0.09	4.39e-06	0.000834491		LYN, VAV3, NFKB1, RELA, NFKBIB, IFITM1, PIK3R1, AKT2, GSK3B	CD79A, CD79B, GRB2, RASGRP3, HRAS, FOS, JUN, CD81, CD72, PTPN6
115	hsa04613	Neutrophil extracellular trap formation	2.53718	10	0.0875	5.06e-06	0.000221522		NCF2, ACTB, SRC, PIK3R1, AKT2, NFKB1, RELA, C5AR1, CASP4, HDAC1, CLCN4, CLCN5	CYBB, CYBA, NCF4, ACTG1, VDAC1, VDAC2, VDAC3, SLC25A4, SLC25A5
116	hsa04020	Calcium signaling pathway	1.74706	10	0.03	5.15e-06	9.6e-05		SLC8A1, SLC8A2, ADRB2, ATP2A2, ORAI2, P2RX7, RYR1, PTAFR, CXCR4, GNAQ, FGFR2, CD38, TPCN2, MCOLN1, MCOLN2, SPHK1, CALML3, CAMK1D, CAMK2D, PDE1B	ATP2B1, GNAS, ASPH, VDAC1, VDAC2, VDAC3, SLC25A4, SLC25A5, CALM2, CALM3, CALM1, CAMK1
117	hsa04925	Aldosterone synthesis and secretion	1.7309	10	0.025	5.69e-06	4.9e-05		GNAQ, ATP1A1, CALML3, CAMK1D, CAMK2D, NR4A1, PDE2A	CALM2, CALM3, CALM1, CAMK1, ATP2B1, GNAS
118	hsa05235	PD-L1 expression and PD-1 checkpoint pathway in cancer	2.63899	10	0.0525	7.75e-06	0.00167662		PIK3R1, AKT2, NFKBIB, NFKB1, RELA, JAK1, STAT3, MYD88, CD274, BATF2, MAP2K3, CD28	HRAS, FOS, JUN, IFNGR1, IFNGR2, PTPN6
119	hsa04024	cAMP signaling pathway	1.8207	10	0.085	8.78e-06	0.000120008		ADRB2, CALML3, CAMK2D, PLD2, VAV3, PAK1, ARAP3, PIK3R1, AKT2, CREBBP, GLI3, NFKB1, RELA, ACOX1, ATP2A2, ATP1A1, PDE4B, PDE4C, PDE4D	GNAS, CALM2, CALM3, CALM1, RAP1A, RHOA, PPP1CA, FOS, JUN, FXYD1, ATP2B1
120	hsa04912	GnRH signaling pathway	2.10457	10	0.06	8.87e-06	0.000150065		GNAQ, CALML3, CAMK2D, MAP2K3, PLD2, SRC, HBEGF	GNAS, CALM2, CALM3, CALM1, CDC42, JUN, GRB2, HRAS
121	hsa04350	TGF-beta signaling pathway	1.14711	10	0.0125	9.06e-06	0.00314992		TGFB1, CREBBP, TGIF1, MYC, TNF	SMAD7, RBX1, RHOA
122	hsa04916	Melanogenesis	2.06706	10	0.04	1.19e-05	3.43e-05		CREBBP, MITF, GNAQ, GSK3B, CTNNB1, TCF7L2, CALML3, CAMK2D	GNAS, HRAS, TYR, TYRP1, DCT, CALM2, CALM3, CALM1
123	hsa04720	Long-term potentiation	1.94751	10	0.0275	1.27e-05	0.00739479		CAMK2D, CALML3, CREBBP, GNAQ	PPP1CA, RAP1A, CALM2, CALM3, CALM1, HRAS
124	hsa04623	Cytosolic DNA-sensing pathway	2.17472	9	0.02	1.51e-05	0.00728691		POLR2L, NFKB1, RELA, IKBKE, NFKBIB, ADAR	POLR1D, POLR2E, CXCL10, PYCARD
125	hsa05031	Amphetamine addiction	2.08017	10	0.045	1.57e-05	4e-05		CAMK2D, CALML3, ARC, HDAC1	CALM2, CALM3, CALM1, GNAS, PPP1CA, FOS, JUN
126	hsa05226	Gastric cancer	1.22602	10	0.025	2.02e-05	0.0312141		GADD45B, DDB2, LRP6, GSK3B, CTNNB1, TCF7L2, MYC, PIK3R1, AKT2, TGFB1, FGFR2	CCND1, GRB2, HRAS
127	hsa05216	Thyroid cancer	3.17392	10	0.1	2.04e-05	0.000329417		GADD45B, DDB2, CTNNB1, TCF7L2, MYC	TPR, HRAS, PPARG, CCND1
128	hsa05034	Alcoholism	1.60027	10	0.0425	2.87e-05	0.000388237		HDAC1, GNB1, CALML3	GNAS, GNB2, GNG10, GNGT2, GRB2, HRAS, CALM2, CALM3, CALM1, PPP1CA
129	hsa05219	Bladder cancer	1.90951	10	0.0225	2.89e-05	0.00223932	MDM2	MYC, HBEGF, SRC	HRAS, RASSF1, CCND1
130	hsa04920	Adipocytokine signaling pathway	1.91887	9	0.02	3.23e-05	0.0358634		TNF, TNFRSF1A, TNFRSF1B, NFKBIB, NFKB1, RELA, IRS2, AKT2, STAT3	SOCS3
131	hsa04972	Pancreatic secretion	1.30483	10	0.015	3.42e-05	0.0153957		GNAQ, CD38, TPCN2, ATP2A2, ATP1A1	RAB8A, RAP1A, RHOA, ATP2B1, GNAS
132	hsa05212	Pancreatic cancer	2.57533	10	0.05	3.56e-05	0.00621424		PIK3R1, NFKB1, RELA, AKT2, BCL2L1, RALGDS, PLD2, JAK1, STAT3, GADD45B, DDB2, TGFB1	RALA, CDC42, CCND1
133	hsa04270	Vascular smooth muscle contraction	1.22328	10	0.02	3.63e-05	0.0155934		GNAQ, CALML3, GNA13, PRKG1	CALM2, CALM3, CALM1, MYL6, PPP1CA, RHOA, RAMP1, GNAS
134	hsa04664	Fc epsilon RI signaling pathway	1.91887	10	0.0225	5.17e-05	0.00799928		LYN, PIK3R1, PDPK1, AKT2, MAP2K3, TNF, VAV3	GRB2, HRAS, ALOX5AP
135	hsa05230	Central carbon metabolism in cancer	1.70196	9	0.01	5.65e-05	0.00448666		MYC, FGFR2, GLS, HK2, PIK3R1, AKT2	HRAS, PGAM1, LDHB
136	hsa04115	p53 signaling pathway	1.63104	3	0.005	6.77e-05	0.00329166	CASP8	CCND3, SFN, GADD45B, BCL2L1, PERP, APAF1, DDB2	CCND1, BBC3
137	hsa05223	Non-small cell lung cancer	1.9935	10	0.0225	7.3e-05	0.00640393	AKT1	PIK3R1, PDPK1, AKT2, GADD45B, DDB2, STAT3, STAT5A	CCND1, RASSF1, GRB2, HRAS
138	hsa04370	VEGF signaling pathway	2.21158	10	0.03	7.5e-05	0.00347225		SPHK1, PTGS2, PXN, MAPKAPK2, MAPKAPK3, SRC, PIK3R1, AKT2	HRAS, CDC42
139	hsa04360	Axon guidance	1.3195	10	0.0175	7.94e-05	0.0117609		SRC, PAK1, CXCR4, L1CAM, DPYSL2, GSK3B, SEMA4B, SEMA6B, CAMK2D, PIK3R1, PDPK1, SSH2	CDC42, RHOA, MYL12B, HRAS, CFL1, ITGB1
140	hsa04744	Phototransduction	2.33006	10	0.035	8.67e-05	0.00376401		GNB1, CALML3	CALM2, CALM3, CALM1
141	hsa04961	Endocrine and other factor-regulated calcium reabsorption	2.46195	10	0.04	9.13e-05	0.00203742		AP2A2, CLTB, CLTC, ATP1A1, SLC8A1, SLC8A2, GNAQ	GNAS, CLTA, ATP2B1
142	hsa04650	Natural killer cell mediated cytotoxicity	1.32522	10	0.01	0.000124527	0.0134047		ICAM1, VAV3, PAK1, TNF, SH3BP2, PIK3R1	PTPN6, GRB2, HRAS, CD48, IFNGR1, IFNGR2, IFNAR2
143	hsa04713	Circadian entrainment	1.92291	10	0.02	0.000132056	0.00295406		CALML3, CAMK2D, RYR1, GNB1, PRKG1, GNAQ	CALM2, CALM3, CALM1, GNB2, GNG10, GNGT2, GNAS, FOS
144	hsa04330	Notch signaling pathway	2.69966	10	0.0175	0.000132096	0.00357317		JAG1, NOTCH1, NOTCH2, HES1, ADAM17, NCSTN, MAML2, CREBBP, TLE3, TLE4, HDAC1	APH1A
145	hsa05142	Chagas disease	2.5585	10	0.0225	0.000139071	0.0256634		MYD88, NFKB1, RELA, TNF, TNFRSF1A, IL10, TGFB1, GNAQ, PIK3R1, AKT2, CFLAR	FOS, JUN, IFNGR1, IFNGR2, CALR, C1QA, C1QB, C1QC, GNAS
146	hsa04933	AGE-RAGE signaling pathway in diabetic complications	2.24062	10	0.0475	0.000140606	0.000259421		TGFB1, VCAM1, ICAM1, TNF, THBD, RELA, NFKB1, PIK3R1, AKT2, STAT3, PIM1, STAT5A	CYBB, JUN, CDC42, HRAS, CCND1
147	hsa04931	Insulin resistance	1.72337	10	0.035	0.000170649	0.00460066	AKT1	PIK3R1, AKT2, STAT3, GSK3B, TNF, TNFRSF1A, NFKB1, RELA, IRS2, MLXIP, PDPK1, CRTC2	PPP1CA, SOCS3
148	hsa03250	Viral life cycle - HIV-1	2.52549	8	0.02	0.000185416	0.0141825	EP300	CXCR4, CPSF7, TNPO3, CREBBP, AFF4, FURIN, SERINC3, CHMP4B	PPIA, SUPT4H1, RAN, BST2
149	hsa04261	Adrenergic signaling in cardiomyocytes	1.42023	10	0.02	0.000217425	0.00844939		ADRB2, ATP1A1, SLC8A1, SLC8A2, CALML3, CAMK2D, ATP2A2, GNAQ, CREM, AKT2	GNAS, ATP2B1, CALM2, CALM3, CALM1, PPP1CA
150	hsa04922	Glucagon signaling pathway	1.79095	10	0.03	0.000234814	0.000587122		AKT2, PPP4C, CRTC2, CREBBP, GNAQ, CAMK2D, CALML3	GNAS, PRMT1, CALM2, CALM3, CALM1, PGAM1, LDHB
151	hsa04970	Salivary secretion	2.02974	10	0.025	0.00023779	0.0024413		ADRB2, GNAQ, CALML3, PRKG1, CD38, AQP5, ATP1A1	GNAS, CALM2, CALM3, CALM1, ATP2B1, PRB1, CST3
152	hsa05214	Glioma	2.60967	10	0.045	0.000240127	0.00210413	AKT1	IGF1R, CALML3, CAMK1D, CAMK2D, PIK3R1, AKT2, GADD45B, DDB2	CALM2, CALM3, CALM1, CAMK1, GRB2, HRAS, CCND1
153	hsa04071	Sphingolipid signaling pathway	1.86405	10	0.015	0.000284664	0.0103499	AKT1	CERS6, TNF, TNFRSF1A, CTSD, MAP3K5, AKT2, PIK3R1, PLD2, SPHK1, SGPL1, PDPK1, GNAQ, GNA13, NFKB1, RELA	HRAS, RHOA
154	hsa04152	AMPK signaling pathway	1.73978	10	0.0275	0.000341826	0.00796624	ELAVL1	PFKFB3, CRTC2, EEF2, RAB10, IGF1R, IRS2, PIK3R1, PDPK1, AKT2	CCND1, RAB2A, RAB8A, RAB14, RHEB, EIF4EBP1, PPARG
155	hsa04060	Cytokine-cytokine receptor interaction	1.61979	4	0.005	0.000434372	0.0174356		CCL8, CXCL1, CXCL2, CXCL16, EBI3, IL10, IL1RN, TNF, TNFSF12, TGFB1, GDF15, CCR1, CXCR4, IL15RA, CSF2RB, LIFR, IL1R1, IL1RAP, IL17RA, CSF1R, TNFRSF1A, TNFRSF1B, TNFRSF8, CD40	CXCL10, CXCL14, LTB, CCR2, CX3CR1, IL7R, IL21R, CRLF2, IL10RA, IFNAR2, IFNGR1, IFNGR2
156	hsa04926	Relaxin signaling pathway	1.63104	10	0.0275	0.00048109	0.0134047		GNB1, NFKB1, RELA, PIK3R1, AKT2, MMP13, TGFB1, SRC	GNAS, GNB2, GNG10, GNGT2, JUN, FOS, HRAS, GRB2
157	hsa04924	Renin secretion	1.97702	10	0.0175	0.000486608	0.00481278		ADRB2, PDE1B, GNAQ, CALML3, CTSB	AQP1, GNAS, CALM2, CALM3, CALM1
158	hsa04750	Inflammatory mediator regulation of TRP channels	1.7309	10	0.02	0.000630305	0.00865308		GNAQ, CALML3, CAMK2D, IL1R1, IL1RAP, MAP2K3, PIK3R1, SRC	PPP1CA, CALM2, CALM3, CALM1, GNAS
159	hsa00630	Glyoxylate and dicarboxylate metabolism	2.69966	7	0.005	0.000643605	0.0051605	ACO2	GLUL, SHMT1	MDH1, ACAT1, DLD, GCSH
160	hsa04979	Cholesterol metabolism	2.66293	10	0.035	0.000778152	0.021465		ABCA1, SOAT2, LRP1, NPC1	LPL, VDAC1, VDAC2, VDAC3, TSPO, NPC2
161	hsa04114	Oocyte meiosis	1.26274	10	0.005	0.000876128	0.00216094		IGF1R, CPEB2, CPEB4, YWHAZ, MAD1L1, CALML3, CAMK2D	PPP1CA, RBX1, CALM2, CALM3, CALM1
162	hsa03020	RNA polymerase	1.26274	4	0.005	0.00144978	0.0107657		POLR2L	POLR1D, POLR2E
163	hsa04918	Thyroid hormone synthesis	1.44982	10	0.0275	0.00172303	0.0137282		GNAQ, TG, CANX, ATP1A1, GPX3	GNAS, HSPA5, HSP90B1
164	hsa05414	Dilated cardiomyopathy	1.64821	3	0.005	0.00187131	0.0171342		ITGA5, ITGA9, ACTB, MYBPC3, ATP2A2, SLC8A1, SLC8A2, TGFB1, TNF	ITGB1, ACTG1, GNAS
165	hsa05146	Amoebiasis	1.93787	2	0.01	0.00192736	0.00292603		IL1R1, NFKB1, RELA, LAMC2, GNAQ, CD14, CXCL1, CXCL2, TNF, ACTN4, PIK3R1, PRDX1, IL10, TGFB1	GNAS
166	hsa05144	Malaria	2.39663	5	0.005	0.00240945	0.0467635		LRP1, MYD88, IL10, TGFB1, TNF, VCAM1, ICAM1, CD40	CD81
167	hsa04928	Parathyroid hormone synthesis, secretion and action	1.98832	7	0.005	0.00276705	0.0215287		GNAQ, PDE4B, PDE4C, PDE4D, LRP6, MMP13, GNA13, AKAP13, PLD2, HBEGF	GNAS, MEF2C, NACA, JUND, FOS, RHOA
168	hsa04730	Long-term depression	1.79977	2	0.005	0.00280305	0.00663457		PRKG1, GNA13, GNAQ, LYN, RYR1, IGF1R	HRAS, GNAS
169	hsa04070	Phosphatidylinositol signaling system	1.66575	6	0.005	0.00280493	0.0495987		INPP5B, PIK3R1, INPP4A, PIKFYVE, PIK3C2A, INPP5A, IP6K1, CALML3	MTMR14, CALM2, CALM3, CALM1
170	hsa00513	Various types of N-glycan biosynthesis	2.06026	6	0.005	0.00310745	0.0445604		ALG9, MAN1C1, MAN2A1, B4GALT1	DDOST, HEXB
171	hsa04371	Apelin signaling pathway	2.01482	7	0.01	0.00359512	0.0420328		GNB1, GNAQ, RYR1, CALML3, SLC8A1, SLC8A2, AKT2, JAG1, SPHK1, GNA13	GNB2, GNG10, GNGT2, CALM2, CALM3, CALM1, HRAS, RPS6, CCND1, KLF2, MEF2C
172	hsa05231	Choline metabolism in cancer	1.78556	9	0.01	0.00367778	0.030646	AKT1	RALGDS, PIK3R1, PDPK1, AKT2, PLD2, SLC44A1, CHKB	GRB2, HRAS, RHEB, EIF4EBP1, JUN, FOS
173	hsa00010	Glycolysis / Gluconeogenesis	1.58162	6	0.0075	0.00379524	0.00846749	ENO1	HK2, ALDH3A1, GALM	TPI1, PGAM1, DLD, LDHB, AKR1A1
174	hsa00020	Citrate cycle (TCA cycle)	2.60967	8	0.015	0.00449473	0.0399406		ACLY	DLD, SUCLG1, SDHA, SDHD, MDH1
175	hsa05412	Arrhythmogenic right ventricular cardiomyopathy	1.88858	10	0.015	0.0047012	0.0296421		ITGA5, ITGA9, ACTB, CTNNB1, TCF7L2, ATP2A2, SLC8A1, SLC8A2, DSP	ITGB1, ACTG1
176	hsa00640	Propanoate metabolism	1.68366	7	0.005	0.00514115	0.0067812		ACOX1	DLD, SUCLG1, LDHB
177	hsa05321	Inflammatory bowel disease	2.20818	10	0.01	0.00559636	0.0107761		NFKB1, RELA, TNF, TGFB1, STAT3, IL10, MAF	IFNGR1, IFNGR2, JUN, IL21R
178	hsa04960	Aldosterone-regulated sodium reabsorption	1.49124	6	0.01	0.00601932	0.0290306		SFN, ATP1A1, PIK3R1, PDPK1
179	hsa05322	Systemic lupus erythematosus	2.89963	8	0.005	0.00721447	0.0457344		ACTN4, CD80, CD28, CD40, TNF, IL10	C1QA, C1QB, C1QC, SNRPB, SNRPD1, SSB
180	hsa00600	Sphingolipid metabolism	2.39663	8	0.005	0.00729123	0.0323441		KDSR, CERS6, CERK, SPHK1, SGPL1, UGCG, B4GALT5, PSAP	HEXB
181	hsa04392	Hippo signaling pathway - multiple species	2.33006	2	0.0075	0.00842197	0.0238519	LATS1	FRMD6, MOB1A, RASSF2, PAK1	RASSF1
182	hsa04340	Hedgehog signaling pathway	1.00372	4	0.005	0.0101347	0.0123747	BTRC	GSK3B, GLI3, MGRN1	CCND1
183	hsa03008	Ribosome biogenesis in eukaryotes	0.824106	4	0.005	0.0107679	0.0113864	EIF6		MPHOSPH10, EMG1, XRN2, GTPBP4, RAN, NMD3
184	hsa03420	Nucleotide excision repair	1.70196	5	0.005	0.0109958	0.0251946	DDB1	DDB2, GTF2H1	RBX1, GTF2H5, GTF2H2, PCNA
185	hsa04216	Ferroptosis	2.86427	10	0.005	0.0132802	0.0159333		SLC7A11, TFRC, SLC11A2, PCBP2, HMOX1	SAT1, VDAC2, VDAC3, CYBB
186	hsa04964	Proximal tubule bicarbonate reclamation	2.8366	7	0.005	0.0139584	0.0344598		ATP1A1, GLS	AQP1, GLUD1, MDH1
187	hsa00510	N-Glycan biosynthesis	1.5658	1	0.005	0.0144015	0.0144015	MOGS	ALG9, MAN1C1, MAN2A1, B4GALT1	DPM1, DDOST
188	hsa03018	RNA degradation	1.47024	7	0.005	0.0157563	0.0467809	PABPC1	CNOT3, PABPC4, PAN2, HSPD1	EXOSC3, BTG2, XRN2, LSM6
189	hsa00524	Neomycin, kanamycin and gentamicin biosynthesis	2.60967	1	0.005	0.0159907	0.0159907	HK1	HK2
190	hsa04973	Carbohydrate digestion and absorption	1.15985	5	0.005	0.0165465	0.0171968	AKT1	ATP1A1, HK2, PIK3R1, AKT2
191	hsa04514	Cell adhesion molecules	1.41063	2	0.005	0.0170831	0.0170831		CD80, CD274, CD28, CD276, CD40, ALCAM, PVR, ICAM1, CLDN4, CLDN7, ITGA9, VCAM1, L1CAM, SDC4	CD2, ITGB1
192	hsa05410	Hypertrophic cardiomyopathy	1.61272	3	0.005	0.0178713	0.0484678		ITGA5, ITGA9, ACTB, MYBPC3, ATP2A2, TGFB1, TNF, SLC8A1, SLC8A2	ITGB1, ACTG1
193	hsa04072	Phospholipase D signaling pathway	1.25984	9	0.005	0.020722	0.0268586		RALGDS, PIK3R1, AKT2, PLD2, SPHK1, GNA13, CYTH3	GRB2, HRAS, RALA, RHEB, RHOA, CYTH2, GNAS
194	hsa04914	Progesterone-mediated oocyte maturation	0.951441	5	0.005	0.0244878	0.0256634	AKT1	PIK3R1, CPEB2, CPEB4, HSP90AA1, IGF1R, AKT2, MAD1L1
195	hsa00562	Inositol phosphate metabolism	1.25121	2	0.005	0.0251355	0.0281119		INPP5B, PIK3C2A, INPP4A, PIKFYVE, INPP5A	MTMR14, TPI1
196	hsa00620	Pyruvate metabolism	1.38812	7	0.01	0.0274346	0.0348547			DLD, AKR1A1, LDHB, MDH1, ACAT1
197	hsa04934	Cushing syndrome	0.926011	1	0.005	0.0334114	0.0334114		KMT2D, CAMK2D, NR4A1, ARMC5, GNAQ, GSK3B, CTNNB1, TCF7L2	GNAS, CCND1, RAP1A
198	hsa05416	Viral myocarditis	1.73978	1	0.005	0.0343379	0.0343379		ABL2, ACTB, CD40, CD80, CD28, ICAM1	ACTG1, CCND1
199	hsa00900	Terpenoid backbone biosynthesis	1.70196	9	0.005	0.0392133	0.0404649			ACAT1, MVK, FDPS
200	hsa05143	African trypanosomiasis	2.11595	1	0.005	0.0400846	0.0400846	PRKCA	MYD88, IL10, TNF, VCAM1, ICAM1, GNAQ
201	hsa04640	Hematopoietic cell lineage	1.47971	1	0.005	0.0469176	0.0469176		TNF, TFRC, CD38, CD33, CSF1R, CD14, IL1R1, ITGA5	IL7R, CD2, CD9
202	hsa00520	Amino sugar and nucleotide sugar metabolism	0.850979	1	0.005	0.0488192	0.0488192	HK1	HK2, RENBP	HEXB
203	hsa05217	Basal cell carcinoma	1.2427	4	0.005	0.0490871	0.0490871		GADD45B, DDB2, GLI3, GSK3B, CTNNB1, TCF7L2

## Sheet: Sheet1
	ID	Term_Description	Fold_Enrichment	occurrence	support	lowest_p	highest_p	non_Signif_Snw_Genes	Up_regulated	Down_regulated
15	hsa05417	Lipid and atherosclerosis	3.53647	10	0.5675	8.26e-20	4.58e-15		PIK3R1, AKT2, BCL2L1, POU2F2, CD40, NCF2, SRC, STAT3, ICAM1, MAP2K3, RELA, NFKB1, VCAM1, TNF, HSPD1, HSPA8, HSPA1A, HSPA1B, HSP90AA1, CD14, LY96, MYD88, TRAF3, TANK, IKBKE, LYN, VAV3, CXCL1, CXCL2, NLRP3, ATF6, CAMK2D, ERN1, MAP3K5, ABCA1, NFE2L2, PDPK1, GSK3B, CALML3, TNFRSF1A, APAF1	RHOA, CYBB, CYBA, NCF4, CDC42, FOS, JUN, HRAS, HSP90B1, PPARG, RAP1A, HSPA5, DDIT3, PYCARD, CALM2, CALM3, CALM1
45	hsa04145	Phagosome	3.43377	10	0.2425	1.21e-11	4.01e-09	RAB7A	ACTB, TFRC, ATP6V1A, ATP6V1B2, ATP6V1C1, ATP6V1D, ATP6V1E1, TCIRG1, ATP6V0D1, ATP6V1H, ATP6V0C, ATP6V0B, ATP6AP1, TUBA1B, TUBA1C, TUBB6, TUBB1, TUBB4B, LAMP2, PIKFYVE, M6PR, SEC61G, CANX, ITGA5, CD14, MSR1, NCF2	ACTG1, CORO1A, ATP6V1F, ATP6V1G1, TUBA1A, TUBB2B, CTSS, SEC61B, CALR, ITGB1, CYBA, CYBB, NCF4
28	hsa05323	Rheumatoid arthritis	3.36731	10	0.02	4.68e-14	0.00165368		CD80, CD28, ICAM1, TNF, TGFB1, ATP6V1A, ATP6V1B2, ATP6V1C1, ATP6V1D, ATP6V1E1, TCIRG1, ATP6V0D1, ATP6V1H, ATP6AP1, ATP6V0C, ATP6V0B, ACP5, CXCL1, CXCL2	LTB, JUN, FOS, ATP6V1F, ATP6V1G1
60	hsa04625	C-type lectin receptor signaling pathway	3.32605	10	0.15	9.68e-10	4.34e-09		RELA, RELB, NFKB2, CALML3, IL10, PTGS2, NLRP3, NFKB1, TNF, PAK1, KSR1, SRC, IKBKE, MAPKAPK2, CLEC4E, PIK3R1, AKT2, CLEC4D	LSP1, HRAS, CALM2, CALM3, CALM1, PYCARD, JUN, RHOA
31	hsa04064	NF-kappa B signaling pathway	3.29376	10	0.0675	2.63e-13	8.57e-05	TRAF6	LYN, IL1R1, MYD88, TNF, TNFRSF1A, BIRC3, CD14, LY96, CD40, TRAF3, NFKB1, RELA, CFLAR, XIAP, BCL2L1, GADD45B, NFKB2, TNFAIP3, PTGS2, CXCL1, CXCL2, VCAM1, PLAU, RELB, ICAM1	LTB
64	hsa04210	Apoptosis	3.18959	10	0.19	1.51e-09	1.74e-08	AKT1	TNF, TNFRSF1A, CFLAR, APAF1, TUBA1B, TUBA1C, ACTB, ERN1, CTSB, CTSD, BIRC3, XIAP, BCL2L11, BCL2L1, MAP3K5, NFKB1, RELA, GADD45B, CSF2RB, PIK3R1, PDPK1, AKT2	TUBA1A, ACTG1, DDIT3, CTSC, CTSH, CTSS, CTSZ, JUN, FOS, BBC3, HRAS
114	hsa04662	B cell receptor signaling pathway	3.13821	10	0.09	4.39e-06	0.000834491		LYN, VAV3, NFKB1, RELA, NFKBIB, IFITM1, PIK3R1, AKT2, GSK3B	CD79A, CD79B, GRB2, RASGRP3, HRAS, FOS, JUN, CD81, CD72, PTPN6
33	hsa04668	TNF signaling pathway	3.05637	10	0.11	6.64e-13	0.000177256		TNF, TNFRSF1A, BIRC3, CFLAR, MAP2K3, CEBPB, MAP3K5, RELA, NFKB1, CXCL1, CXCL2, JAG1, TNFAIP3, JUNB, ICAM1, VCAM1, PTGS2, TNFRSF1B, TRAF3, PIK3R1, AKT2	JUN, FOS, MAP3K8, CXCL10, SOCS3
59	hsa04217	Necroptosis	2.94323	10	0.17	8.65e-10	2.11e-06	SQSTM1	TNF, TNFRSF1A, BIRC3, XIAP, CFLAR, CAMK2D, GLUL, NLRP3, CHMP4B, TRPM7, JAK1, STAT3, STAT5A, HSP90AA1, TNFAIP3	CYBB, SLC25A4, SLC25A5, VDAC1, VDAC2, VDAC3, GLUD1, PYCARD, CHMP2A, CHMP2B, CHMP5, IFNAR2, IFNGR1, IFNGR2, PPIA
29	hsa04150	mTOR signaling pathway	2.89963	10	0.065	1.77e-13	4.33e-09		ATP6V1A, ATP6V1B2, ATP6V1C1, ATP6V1D, ATP6V1E1, ATP6V1H, FLCN, FNIP1, FNIP2, WDR59, DEPTOR, EIF4E, DDIT4, LRP6, GSK3B, TNF, TNFRSF1A, IGF1R, PIK3R1, PDPK1, AKT2, PRR5L	ATP6V1F, ATP6V1G1, LAMTOR2, LAMTOR4, LAMTOR5, RRAGA, EIF4EBP1, RPS6, RHEB, GRB2, HRAS, RHOA
179	hsa05322	Systemic lupus erythematosus	2.89963	8	0.005	0.00721447	0.0457344		ACTN4, CD80, CD28, CD40, TNF, IL10	C1QA, C1QB, C1QC, SNRPB, SNRPD1, SSB
185	hsa04216	Ferroptosis	2.86427	10	0.005	0.0132802	0.0159333		SLC7A11, TFRC, SLC11A2, PCBP2, HMOX1	SAT1, VDAC2, VDAC3, CYBB
68	hsa04660	T cell receptor signaling pathway	2.84221	10	0.1275	5.32e-09	0.000219581		TEC, VAV3, PAK1, DLG1, NFKB1, RELA, NFKBIB, CD28, PIK3R1, PDPK1, AKT2, GSK3B, IL10, TNF	GRB2, RHOA, CDC42, HRAS, FOS, JUN, MAP3K8, PTPN6
56	hsa04657	IL-17 signaling pathway	2.8366	10	0.105	1.57e-10	2.99e-05		IL17RA, NFKB1, RELA, TRAF3, TNFAIP3, HSP90AA1, MAPK6, CEBPB, IKBKE, GSK3B, CXCL1, CXCL2, TNF, PTGS2, MMP13	FOS, JUN, JUND, HSP90B1, CXCL10
144	hsa04330	Notch signaling pathway	2.69966	10	0.0175	0.000132096	0.00357317		JAG1, NOTCH1, NOTCH2, HES1, ADAM17, NCSTN, MAML2, CREBBP, TLE3, TLE4, HDAC1	APH1A
43	hsa04621	NOD-like receptor signaling pathway	2.66898	10	0.125	5.85e-12	3.74e-05	TRAF6	NFKBIB, NFKB1, RELA, TNF, CXCL1, CXCL2, XIAP, BIRC3, TNFAIP3, TRAF3, IKBKE, TANK, BCL2L1, CTSB, NLRP3, P2RX7, TRPM7, OAS2, RNASEL, HSP90AA1, NLRC4, GBP7, CASP4, JAK1, MYD88	JUN, GABARAPL2, PYCARD, VDAC1, VDAC2, VDAC3, CYBB, CYBA, TXNIP, RHOA, IFNAR2
50	hsa04666	Fc gamma R-mediated phagocytosis	2.63743	10	0.135	3.06e-11	1.01e-07		LYN, PIK3R1, AKT2, MARCKS, MARCKSL1, PLD2, SPHK1, VAV3, PAK1, CRK	GSN, CDC42, VASP, ACTR3, ARPC1B, ARPC2, ARPC3, ARPC5L, CFL1
105	hsa04066	HIF-1 signaling pathway	2.56089	10	0.0775	9.4e-07	0.000318277		STAT3, RELA, NFKB1, IGF1R, MKNK2, PIK3R1, AKT2, EIF4E, CREBBP, CAMK2D, TFRC, HMOX1, HK2, PFKFB3	IFNGR1, IFNGR2, EIF4EBP1, RPS6, RBX1, CYBB, LDHB
98	hsa04620	Toll-like receptor signaling pathway	2.5093	9	0.025	6.31e-07	0.028426	TRAF6	CD14, LY96, PIK3R1, AKT2, TOLLIP, MYD88, NFKB1, RELA, MAP2K3, TNF, IKBKE, TRAF3, CD40, CD80	MAP3K8, JUN, FOS, IRF5, IFNAR2, CXCL10
38	hsa04062	Chemokine signaling pathway	2.4854	10	0.1325	1.38e-12	0.000131245		CXCL1, CXCL2, CXCL16, CCL8, CXCR4, CCR1, STAT3, LYN, SRC, PIK3R1, AKT2, NFKBIB, NFKB1, RELA, GSK3A, GSK3B, VAV3, PAK1, GNB1, ELMO1, DOCK2, PXN, CRK, GNAQ	CXCL10, CXCL14, CX3CR1, CCR2, GRB2, HRAS, CDC42, RHOA, GNB2, GNG10, GNGT2, RAP1A
61	hsa04915	Estrogen signaling pathway	2.47633	10	0.2825	1.16e-09	1.03e-08	AKT1	HSP90AA1, FKBP5, HSPA8, HSPA1A, HSPA1B, KRT12, KRT14, KRT15, KRT16, CTSD, RARA, SRC, HBEGF, PIK3R1, AKT2, GNAQ, CALML3	HSP90B1, FOS, JUN, GNAS, GRB2, HRAS, CALM2, CALM3, CALM1
76	hsa04659	Th17 cell differentiation	2.29554	10	0.0425	4.56e-08	5.79e-05		IL1R1, IL1RAP, IRF4, TGFB1, JAK1, STAT3, HSP90AA1, NFKBIB, NFKB1, RELA, RUNX1, EBI3, STAT5A, RARA	IL21R, FOS, JUN, IFNGR1, IFNGR2
138	hsa04370	VEGF signaling pathway	2.21158	10	0.03	7.5e-05	0.00347225		SPHK1, PTGS2, PXN, MAPKAPK2, MAPKAPK3, SRC, PIK3R1, AKT2	HRAS, CDC42
177	hsa05321	Inflammatory bowel disease	2.20818	10	0.01	0.00559636	0.0107761		NFKB1, RELA, TNF, TGFB1, STAT3, IL10, MAF	IFNGR1, IFNGR2, JUN, IL21R
17	hsa04010	MAPK signaling pathway	2.1523	10	0.185	9.23e-19	1.62e-08	HSPB1	RAPGEF2, FGFR2, IGF1R, CSF1R, MKNK2, MYC, MAPT, TNF, TGFB1, TNFRSF1A, IL1R1, IL1RAP, CD14, MYD88, GADD45B, PAK1, MAP3K5, MAP2K3, CRK, MAPKAPK2, MAPKAPK3, MAX, AKT2, DUSP1, DUSP2, DUSP7, DUSP5, DUSP3, HSPA8, HSPA1A, HSPA1B, NR4A1, NLK, NFKB1, NFKB2, RELA, RELB	RASGRP3, RAP1A, GRB2, HRAS, FOS, CDC42, MAP3K8, JUN, JUND, DDIT3, MEF2C
89	hsa04658	Th1 and Th2 cell differentiation	2.12745	10	0.025	2.42e-07	0.000197927		MAML2, NFKB1, RELA, JAK1, RUNX3, NFKBIB, STAT5A, MAF, JAG1, NOTCH1, NOTCH2	IFNGR1, IFNGR2, FOS, JUN
93	hsa04630	JAK-STAT signaling pathway	2.12232	10	0.025	3.46e-07	0.0128186		IL15RA, CSF2RB, LIFR, IL10, JAK1, STAT3, STAT5A, BCL2L1, PIM1, MYC, CCND3, CREBBP, PIAS2, PIK3R1, AKT2	IL7R, IL21R, CRLF2, IL10RA, IFNAR2, IFNGR1, IFNGR2, SOCS3, CCND1, PTPN6, GRB2, HRAS
73	hsa04622	RIG-I-like receptor signaling pathway	1.94751	10	0.015	1.76e-08	0.0206438		TRAF3, TANK, IKBKE, NFKBIB, NFKB1, RELA, TNF, ISG15, DDX3X	CXCL10
158	hsa04750	Inflammatory mediator regulation of TRP channels	1.7309	10	0.02	0.000630305	0.00865308		GNAQ, CALML3, CAMK2D, IL1R1, IL1RAP, MAP2K3, PIK3R1, SRC	PPP1CA, CALM2, CALM3, CALM1, GNAS
155	hsa04060	Cytokine-cytokine receptor interaction	1.61979	4	0.005	0.000434372	0.0174356		CCL8, CXCL1, CXCL2, CXCL16, EBI3, IL10, IL1RN, TNF, TNFSF12, TGFB1, GDF15, CCR1, CXCR4, IL15RA, CSF2RB, LIFR, IL1R1, IL1RAP, IL17RA, CSF1R, TNFRSF1A, TNFRSF1B, TNFRSF8, CD40	CXCL10, CXCL14, LTB, CCR2, CX3CR1, IL7R, IL21R, CRLF2, IL10RA, IFNAR2, IFNGR1, IFNGR2
142	hsa04650	Natural killer cell mediated cytotoxicity	1.32522	10	0.01	0.000124527	0.0134047		ICAM1, VAV3, PAK1, TNF, SH3BP2, PIK3R1	PTPN6, GRB2, HRAS, CD48, IFNGR1, IFNGR2, IFNAR2
121	hsa04350	TGF-beta signaling pathway	1.14711	10	0.0125	9.06e-06	0.00314992		TGFB1, CREBBP, TGIF1, MYC, TNF	SMAD7, RBX1, RHOA
